# Supplementary material for: Uptake of fucosylated type I human milk oligosaccharide blocks by Bifidobacterium longum subsp. infantis
Source: mBio. 2025 Jul 14;16(8):e00368-25. doi: 10.1128/mbio.00368-25 (PMC12345172; doi:10.1128/mbio.00368-25)
Supplement: Data S1 — Sequence IDs for the solute binding protein sequences used to compute the phylogenetic tree (Fig. 5). [file mbio.00368-25-s0001.xlsx]

## Sheet: Read Me
List of sequences for phylogenetic tree (Fig 5)
Characterised Sequences:		Signified by label in column C "Characterised"
Tree node labels:		Sequence number - Accession number - Amino acid residues for alignment - Annotation - Organism
Color coding (shading):		Blue	HMO cluster (I)
		Orange	HMO cluster (II)
		Green	Small cluster harbouring BiGFL-BP

## Sheet: Sequence IDs and origins
Tree node ID	Tree node label
156_WP_109087315_1_24-447_sugar_ABC_transporter_substrate-binding_protein__Bifidobacterium_longum	156 WP 109087315 1 24-447 sugar ABC transporter substrate-binding protein Bifidobacterium longum
151_MDU5959191_1_24-411_extracellular_solute-binding_protein__Bifidobacterium_breve	151 MDU5959191 1 24-411 extracellular solute-binding protein Bifidobacterium breve
150_WP_060618700_1_24-448_sugar_ABC_transporter_substrate-binding_protein__Bifidobacterium_breve	150 WP 060618700 1 24-448 sugar ABC transporter substrate-binding protein Bifidobacterium breve
154_WP_197308505_1_24-448_sugar_ABC_transporter_substrate-binding_protein__Bifidobacterium_longum	154 WP 197308505 1 24-448 sugar ABC transporter substrate-binding protein Bifidobacterium longum
153_WP_052829123_1_24-448_sugar_ABC_transporter_substrate-binding_protein__Bifidobacterium_breve	153 WP 052829123 1 24-448 sugar ABC transporter substrate-binding protein Bifidobacterium breve
152_WP_202574770_1_24-448_sugar_ABC_transporter_substrate-binding_protein__Bifidobacterium_longum	152 WP 202574770 1 24-448 sugar ABC transporter substrate-binding protein Bifidobacterium longum
155_WP_101027481_1_24-447_sugar_ABC_transporter_substrate-binding_protein__Bifidobacterium_longum	155 WP 101027481 1 24-447 sugar ABC transporter substrate-binding protein Bifidobacterium longum
157_KAB7028701_1_24-445_sugar_ABC_transporter_substrate-binding_protein__Bifidobacterium_longum	157 KAB7028701 1 24-445 sugar ABC transporter substrate-binding protein Bifidobacterium longum
149_WP_140494121_1_24-449_sugar_ABC_transporter_substrate-binding_protein__Bifidobacterium_sp__UTBIF-78	149 WP 140494121 1 24-449 sugar ABC transporter substrate-binding protein Bifidobacterium sp UTBIF-78
142_WP_214312872_1_24-447_sugar_ABC_transporter_substrate-binding_protein__Bifidobacterium_sp__CP2	142 WP 214312872 1 24-447 sugar ABC transporter substrate-binding protein Bifidobacterium sp CP2
137_WP_155588832_1_22-446_ABC_transporter_substrate-binding_protein__Bifidobacterium_canis	137 WP 155588832 1 22-446 ABC transporter substrate-binding protein Bifidobacterium canis
135_6H0H__B__animalis_lactis__1_6_galactobiose	135 6H0H B animalis lactis 1 6 galactobiose	Characterised
138_MEE1295850_1_22-448_sugar_ABC_transporter_substrate-binding_protein__Bifidobacterium_sp	138 MEE1295850 1 22-448 sugar ABC transporter substrate-binding protein Bifidobacterium sp
136_WP_240829679_1_22-447_sugar_ABC_transporter_substrate-binding_protein__Bifidobacterium_pseudolongum	136 WP 240829679 1 22-447 sugar ABC transporter substrate-binding protein Bifidobacterium pseudolongum
141_WP_034529283_1_24-446_sugar_ABC_transporter_substrate-binding_protein__Bifidobacterium_stellenboschense	141 WP 034529283 1 24-446 sugar ABC transporter substrate-binding protein Bifidobacterium stellenboschense
140_WP_163197947_1_24-447_sugar_ABC_transporter_substrate-binding_protein__Bifidobacterium_platyrrhinorum	140 WP 163197947 1 24-447 sugar ABC transporter substrate-binding protein Bifidobacterium platyrrhinorum
161_WP_291532945_1_22-446_sugar_ABC_transporter_substrate-binding_protein__Bifidobacterium_sp__UBA6881	161 WP 291532945 1 22-446 sugar ABC transporter substrate-binding protein Bifidobacterium sp UBA6881
139_WP_055427590_1_24-447_sugar_ABC_transporter_substrate-binding_protein__Bifidobacterium_aesculapii	139 WP 055427590 1 24-447 sugar ABC transporter substrate-binding protein Bifidobacterium aesculapii
143_WP_140445184_1_24-450_MULTISPECIES__sugar_ABC_transporter_substrate-binding_protein__unclassified_Bifidobacterium	143 WP 140445184 1 24-450 MULTISPECIES sugar ABC transporter substrate-binding protein unclassified Bifidobacterium
148_WP_214357669_1_24-448_sugar_ABC_transporter_substrate-binding_protein__Bifidobacterium_santillanense	148 WP 214357669 1 24-448 sugar ABC transporter substrate-binding protein Bifidobacterium santillanense
158_WP_152235512_1_24-447_sugar_ABC_transporter_substrate-binding_protein__Bifidobacterium_leontopitheci	158 WP 152235512 1 24-447 sugar ABC transporter substrate-binding protein Bifidobacterium leontopitheci
144_WP_044090619_1_24-448_MULTISPECIES__sugar_ABC_transporter_substrate-binding_protein__Bifidobacterium	144 WP 044090619 1 24-448 MULTISPECIES sugar ABC transporter substrate-binding protein Bifidobacterium
146_WP_109057602_1_24-448_MULTISPECIES__sugar_ABC_transporter_substrate-binding_protein__Bifidobacterium	146 WP 109057602 1 24-448 MULTISPECIES sugar ABC transporter substrate-binding protein Bifidobacterium
147_WP_100496752_1_24-447_sugar_ABC_transporter_substrate-binding_protein__Bifidobacterium_scaligerum	147 WP 100496752 1 24-447 sugar ABC transporter substrate-binding protein Bifidobacterium scaligerum
145_WP_214375820_1_24-447_sugar_ABC_transporter_substrate-binding_protein__Bifidobacterium_colobi	145 WP 214375820 1 24-447 sugar ABC transporter substrate-binding protein Bifidobacterium colobi
162_WP_169172156_1_24-449_sugar_ABC_transporter_substrate-binding_protein__Bifidobacterium_oedipodis	162 WP 169172156 1 24-449 sugar ABC transporter substrate-binding protein Bifidobacterium oedipodis
168_WP_151917603_1_24-447_ABC_transporter_substrate-binding_protein__Bifidobacterium_jacchi	168 WP 151917603 1 24-447 ABC transporter substrate-binding protein Bifidobacterium jacchi
163_WP_204466980_1_43-447_sugar_ABC_transporter_substrate-binding_protein__Bifidobacterium_pullorum	163 WP 204466980 1 43-447 sugar ABC transporter substrate-binding protein Bifidobacterium pullorum
165_WP_219070283_1_23-451_ABC_transporter_substrate-binding_protein__Bifidobacterium_simiiventris	165 WP 219070283 1 23-451 ABC transporter substrate-binding protein Bifidobacterium simiiventris
166_WP_152358733_1_23-450_sugar_ABC_transporter_substrate-binding_protein__Bifidobacterium_ramosum	166 WP 152358733 1 23-450 sugar ABC transporter substrate-binding protein Bifidobacterium ramosum
164_WP_163230941_1_23-451_ABC_transporter_substrate-binding_protein__Bifidobacterium_aerophilum	164 WP 163230941 1 23-451 ABC transporter substrate-binding protein Bifidobacterium aerophilum
167_WP_033519966_1_46-452_sugar_ABC_transporter_substrate-binding_protein__Bifidobacterium_scardovii	167 WP 033519966 1 46-452 sugar ABC transporter substrate-binding protein Bifidobacterium scardovii
204_WP_150378503_1_28-450_ABC_transporter_substrate-binding_protein__Bifidobacterium_myosotis	204 WP 150378503 1 28-450 ABC transporter substrate-binding protein Bifidobacterium myosotis
203_WP_125982438_1_22-450_ABC_transporter_substrate-binding_protein__Bifidobacterium_goeldii	203 WP 125982438 1 22-450 ABC transporter substrate-binding protein Bifidobacterium goeldii
173_WP_094665500_1_24-447_MULTISPECIES__ABC_transporter_substrate-binding_protein__Bifidobacterium	173 WP 094665500 1 24-447 MULTISPECIES ABC transporter substrate-binding protein Bifidobacterium
170_WP_034983476_1_42-447_sugar_ABC_transporter_substrate-binding_protein__Bifidobacterium_actinocoloniiforme	170 WP 034983476 1 42-447 sugar ABC transporter substrate-binding protein Bifidobacterium actinocoloniiforme
169_WP_113853089_1_42-447_sugar_ABC_transporter_substrate-binding_protein__Bifidobacterium_xylocopae	169 WP 113853089 1 42-447 sugar ABC transporter substrate-binding protein Bifidobacterium xylocopae
174_WP_277172097_1_24-446_ABC_transporter_substrate-binding_protein__Bifidobacterium_sp__ESL0704	174 WP 277172097 1 24-446 ABC transporter substrate-binding protein Bifidobacterium sp ESL0704
172_WP_113853090_1_24-449_ABC_transporter_substrate-binding_protein__Bifidobacterium_xylocopae	172 WP 113853090 1 24-449 ABC transporter substrate-binding protein Bifidobacterium xylocopae
171_WP_034983473_1_24-449_ABC_transporter_substrate-binding_protein__Bifidobacterium_actinocoloniiforme	171 WP 034983473 1 24-449 ABC transporter substrate-binding protein Bifidobacterium actinocoloniiforme
205_WP_198215865_1_25-448_MULTISPECIES__ABC_transporter_substrate-binding_protein__Bifidobacterium	205 WP 198215865 1 25-448 MULTISPECIES ABC transporter substrate-binding protein Bifidobacterium
207_WP_045935134_1_25-445_ABC_transporter_substrate-binding_protein__Bifidobacterium_mellis	207 WP 045935134 1 25-445 ABC transporter substrate-binding protein Bifidobacterium mellis
209_WP_267450450_1_25-444_MULTISPECIES__ABC_transporter_substrate-binding_protein__unclassified_Bifidobacterium	209 WP 267450450 1 25-444 MULTISPECIES ABC transporter substrate-binding protein unclassified Bifidobacterium
208_WP_033503883_1_25-444_ABC_transporter_substrate-binding_protein__Bifidobacterium_actinocoloniiforme	208 WP 033503883 1 25-444 ABC transporter substrate-binding protein Bifidobacterium actinocoloniiforme
226_WP_125981580_1_22-438_ABC_transporter_substrate-binding_protein__Bifidobacterium_goeldii	226 WP 125981580 1 22-438 ABC transporter substrate-binding protein Bifidobacterium goeldii
160_WP_240817863_1_22-447_ABC_transporter_substrate-binding_protein__Bifidobacterium_longum	160 WP 240817863 1 22-447 ABC transporter substrate-binding protein Bifidobacterium longum
159_WP_131209328_1_22-492_ABC_transporter_substrate-binding_protein__Bifidobacterium_longum	159 WP 131209328 1 22-492 ABC transporter substrate-binding protein Bifidobacterium longum
183_WP_003836341_1_24-452_ABC_transporter_substrate-binding_protein__Bifidobacterium_catenulatum	183 WP 003836341 1 24-452 ABC transporter substrate-binding protein Bifidobacterium catenulatum
181_WP_117643949_1_40-449_ABC_transporter_substrate-binding_protein__Bifidobacterium_adolescentis	181 WP 117643949 1 40-449 ABC transporter substrate-binding protein Bifidobacterium adolescentis
182_WP_137656700_1_41-450_ABC_transporter_substrate-binding_protein__Bifidobacterium_moukalabense	182 WP 137656700 1 41-450 ABC transporter substrate-binding protein Bifidobacterium moukalabense
179_WP_125982156_1_44-451_ABC_transporter_substrate-binding_protein__Bifidobacterium_goeldii	179 WP 125982156 1 44-451 ABC transporter substrate-binding protein Bifidobacterium goeldii
187_WP_033513990_1_22-454_ABC_transporter_substrate-binding_protein__Bifidobacterium_pullorum	187 WP 033513990 1 22-454 ABC transporter substrate-binding protein Bifidobacterium pullorum
186_WP_129237849_1_22-453_MULTISPECIES__ABC_transporter_substrate-binding_protein__Bifidobacterium	186 WP 129237849 1 22-453 MULTISPECIES ABC transporter substrate-binding protein Bifidobacterium
185_WP_072726634_1_23-451_ABC_transporter_substrate-binding_protein__Bifidobacterium_lemurum	185 WP 072726634 1 23-451 ABC transporter substrate-binding protein Bifidobacterium lemurum
184_WP_169172157_1_24-453_ABC_transporter_substrate-binding_protein__Bifidobacterium_oedipodis	184 WP 169172157 1 24-453 ABC transporter substrate-binding protein Bifidobacterium oedipodis
176_WP_373111170_1_22-437_extracellular_solute-binding_protein__Bifidobacterium_longum	176 WP 373111170 1 22-437 extracellular solute-binding protein Bifidobacterium longum
175_WP_082253820_1_22-450_ABC_transporter_substrate-binding_protein__Bifidobacterium_longum	175 WP 082253820 1 22-450 ABC transporter substrate-binding protein Bifidobacterium longum
180_WP_204469284_1_23-453_ABC_transporter_substrate-binding_protein__Bifidobacterium_pullorum	180 WP 204469284 1 23-453 ABC transporter substrate-binding protein Bifidobacterium pullorum
178_WP_214357670_1_44-452_ABC_transporter_substrate-binding_protein__Bifidobacterium_santillanense	178 WP 214357670 1 44-452 ABC transporter substrate-binding protein Bifidobacterium santillanense
177_WP_140445477_1_45-453_MULTISPECIES__ABC_transporter_substrate-binding_protein__unclassified_Bifidobacterium	177 WP 140445477 1 45-453 MULTISPECIES ABC transporter substrate-binding protein unclassified Bifidobacterium
191_WP_301453289_1_39-448_ABC_transporter_substrate-binding_protein__Bifidobacterium_crudilactis	191 WP 301453289 1 39-448 ABC transporter substrate-binding protein Bifidobacterium crudilactis
190_WP_033498191_1_39-448_ABC_transporter_substrate-binding_protein__Bifidobacterium_psychraerophilum	190 WP 033498191 1 39-448 ABC transporter substrate-binding protein Bifidobacterium psychraerophilum
189_WP_291770467_1_22-448_ABC_transporter_substrate-binding_protein__Bifidobacterium_sp	189 WP 291770467 1 22-448 ABC transporter substrate-binding protein Bifidobacterium sp
194_MCI1832364_1_22-445_extracellular_solute-binding_protein__Bifidobacterium_sp	194 MCI1832364 1 22-445 extracellular solute-binding protein Bifidobacterium sp
188_MCH4159153_1_22-448_extracellular_solute-binding_protein__Bifidobacterium_minimum	188 MCH4159153 1 22-448 extracellular solute-binding protein Bifidobacterium minimum
193_WP_369341572_1_38-446_MULTISPECIES__ABC_transporter_substrate-binding_protein__unclassified_Bifidobacterium	193 WP 369341572 1 38-446 MULTISPECIES ABC transporter substrate-binding protein unclassified Bifidobacterium
192_WP_094693627_1_39-447_ABC_transporter_substrate-binding_protein__Bifidobacterium_aquikefiri	192 WP 094693627 1 39-447 ABC transporter substrate-binding protein Bifidobacterium aquikefiri
202_MCT6899670_1_42-451_extracellular_solute-binding_protein__Bifidobacterium_sp	202 MCT6899670 1 42-451 extracellular solute-binding protein Bifidobacterium sp
201_WP_110451819_1_42-451_ABC_transporter_substrate-binding_protein__Bifidobacterium_asteroides	201 WP 110451819 1 42-451 ABC transporter substrate-binding protein Bifidobacterium asteroides
200_MCO6557876_1_39-448_extracellular_solute-binding_protein__Bifidobacterium_sp	200 MCO6557876 1 39-448 extracellular solute-binding protein Bifidobacterium sp
199_WP_277148565_1_39-448_ABC_transporter_substrate-binding_protein__Bifidobacterium_sp__ESL0775	199 WP 277148565 1 39-448 ABC transporter substrate-binding protein Bifidobacterium sp ESL0775
196_WP_277146489_1_22-450_MULTISPECIES__ABC_transporter_substrate-binding_protein__unclassified_Bifidobacterium	196 WP 277146489 1 22-450 MULTISPECIES ABC transporter substrate-binding protein unclassified Bifidobacterium
195_WP_277172099_1_22-450_ABC_transporter_substrate-binding_protein__Bifidobacterium_sp__ESL0704	195 WP 277172099 1 22-450 ABC transporter substrate-binding protein Bifidobacterium sp ESL0704
198_WP_277144175_1_22-450_ABC_transporter_substrate-binding_protein__Bifidobacterium_sp__ESL0728	198 WP 277144175 1 22-450 ABC transporter substrate-binding protein Bifidobacterium sp ESL0728
197_WP_277176591_1_22-450_ABC_transporter_substrate-binding_protein__Bifidobacterium_sp__ESL0690	197 WP 277176591 1 22-450 ABC transporter substrate-binding protein Bifidobacterium sp ESL0690
216_WP_072726633_1_22-474_ABC_transporter_substrate-binding_protein__Bifidobacterium_lemurum	216 WP 072726633 1 22-474 ABC transporter substrate-binding protein Bifidobacterium lemurum
215_WP_300765895_1_18-445_sugar_ABC_transporter_substrate-binding_protein__uncultured_Bifidobacterium_sp	215 WP 300765895 1 18-445 sugar ABC transporter substrate-binding protein uncultured Bifidobacterium sp
214_KFI53067_1_33-474_ABC_transporter_substrate-binding_protein__Bifidobacterium_biavatii_DSM_23969	214 KFI53067 1 33-474 ABC transporter substrate-binding protein Bifidobacterium biavatii DSM 23969
212_WP_214374246_1_18-459_sugar_ABC_transporter_substrate-binding_protein__Bifidobacterium_sp__SO1	212 WP 214374246 1 18-459 sugar ABC transporter substrate-binding protein Bifidobacterium sp SO1
213_WP_163146885_1_37-472_sugar_ABC_transporter_substrate-binding_protein__Bifidobacterium_ramosum	213 WP 163146885 1 37-472 sugar ABC transporter substrate-binding protein Bifidobacterium ramosum
211_WP_163232892_1_31-472_sugar_ABC_transporter_substrate-binding_protein__Bifidobacterium_aerophilum	211 WP 163232892 1 31-472 sugar ABC transporter substrate-binding protein Bifidobacterium aerophilum
225_PKV06688_1_26-463_ABC_transporter_substrate-binding_protein__Bifidobacterium_pseudolongum_subsp__globosum	225 PKV06688 1 26-463 ABC transporter substrate-binding protein Bifidobacterium pseudolongum subsp globosum
218_WP_371851383_1_17-454_sugar_ABC_transporter_substrate-binding_protein__Bifidobacterium_moukalabense	218 WP 371851383 1 17-454 sugar ABC transporter substrate-binding protein Bifidobacterium moukalabense
217_WP_196339147_1_18-476_sugar_ABC_transporter_substrate-binding_protein__Bifidobacterium_dentium	217 WP 196339147 1 18-476 sugar ABC transporter substrate-binding protein Bifidobacterium dentium
224_WP_237743795_1_5-454_sugar_ABC_transporter_substrate-binding_protein__Bifidobacterium_ruminantium	224 WP 237743795 1 5-454 sugar ABC transporter substrate-binding protein Bifidobacterium ruminantium
223_MCT6788932_1_18-477_sugar_ABC_transporter_substrate-binding_protein__Bifidobacterium_adolescentis	223 MCT6788932 1 18-477 sugar ABC transporter substrate-binding protein Bifidobacterium adolescentis
222_WP_284940575_1_37-475_sugar_ABC_transporter_substrate-binding_protein__Bifidobacterium_catenulatum	222 WP 284940575 1 37-475 sugar ABC transporter substrate-binding protein Bifidobacterium catenulatum
219_WP_240821764_1_17-455_sugar_ABC_transporter_substrate-binding_protein__Bifidobacterium_pseudocatenulatum	219 WP 240821764 1 17-455 sugar ABC transporter substrate-binding protein Bifidobacterium pseudocatenulatum
221_MEF2871485_1_17-455_sugar_ABC_transporter_substrate-binding_protein__Bifidobacterium_catenulatum	221 MEF2871485 1 17-455 sugar ABC transporter substrate-binding protein Bifidobacterium catenulatum
220_WP_182424994_1_17-455_sugar_ABC_transporter_substrate-binding_protein__Bifidobacterium_pseudocatenulatum	220 WP 182424994 1 17-455 sugar ABC transporter substrate-binding protein Bifidobacterium pseudocatenulatum
210_WP_003828550_1_22-442_ABC_transporter_substrate-binding_protein__Bifidobacterium_breve	210 WP 003828550 1 22-442 ABC transporter substrate-binding protein Bifidobacterium breve
206_WP_125980217_1_24-450_ABC_transporter_substrate-binding_protein__Bifidobacterium_goeldii	206 WP 125980217 1 24-450 ABC transporter substrate-binding protein Bifidobacterium goeldii
227_WP_125982083_1_21-436_ABC_transporter_substrate-binding_protein__Bifidobacterium_goeldii	227 WP 125982083 1 21-436 ABC transporter substrate-binding protein Bifidobacterium goeldii
109_WP_214357399_1_348-758_substrate-binding_domain-containing_protein__Bifidobacterium_santillanense	109 WP 214357399 1 348-758 substrate-binding domain-containing protein Bifidobacterium santillanense		I
134_WP_100495453_1_353-788_extracellular_solute-binding_protein__Bifidobacterium_scaligerum	134 WP 100495453 1 353-788 extracellular solute-binding protein Bifidobacterium scaligerum
133_WP_258186339_1_269-698_extracellular_solute-binding_protein__Bifidobacterium_sp__UTBIF-78	133 WP 258186339 1 269-698 extracellular solute-binding protein Bifidobacterium sp UTBIF-78
112_WP_150354644_1_351-750_extracellular_solute-binding_protein__Bifidobacterium_vespertilionis	112 WP 150354644 1 351-750 extracellular solute-binding protein Bifidobacterium vespertilionis
111_WP_291527692_1_338-747_extracellular_solute-binding_protein__Bifidobacterium_sp__UBA744	111 WP 291527692 1 338-747 extracellular solute-binding protein Bifidobacterium sp UBA744
110_WP_169275533_1_347-750_extracellular_solute-binding_protein__Bifidobacterium_moraviense	110 WP 169275533 1 347-750 extracellular solute-binding protein Bifidobacterium moraviense
113_WP_298048949_1_361-759_extracellular_solute-binding_protein__uncultured_Bifidobacterium_sp	113 WP 298048949 1 361-759 extracellular solute-binding protein uncultured Bifidobacterium sp
132_WP_214304164_1_363-766_extracellular_solute-binding_protein__Bifidobacterium_miconisargentati	132 WP 214304164 1 363-766 extracellular solute-binding protein Bifidobacterium miconisargentati
115_WP_151916435_1_344-752_extracellular_solute-binding_protein__Bifidobacterium_jacchi	115 WP 151916435 1 344-752 extracellular solute-binding protein Bifidobacterium jacchi
114_WP_140494935_1_114-522_extracellular_solute-binding_protein__partial__Bifidobacterium_sp__UTBIF-78	114 WP 140494935 1 114-522 extracellular solute-binding protein partial Bifidobacterium sp UTBIF-78
131_WP_101622810_1_345-751_extracellular_solute-binding_protein__Bifidobacterium_parmae	131 WP 101622810 1 345-751 extracellular solute-binding protein Bifidobacterium parmae
120_WP_214315537_1_345-747_extracellular_solute-binding_protein__Bifidobacterium_sp__CP2	120 WP 214315537 1 345-747 extracellular solute-binding protein Bifidobacterium sp CP2
119_WP_214357396_1_342-748_extracellular_solute-binding_protein__Bifidobacterium_santillanense	119 WP 214357396 1 342-748 extracellular solute-binding protein Bifidobacterium santillanense
129_WP_169240463_1_345-750_extracellular_solute-binding_protein__Bifidobacterium_olomucense	129 WP 169240463 1 345-750 extracellular solute-binding protein Bifidobacterium olomucense
118_KAA8817343_1_229-634_extracellular_solute-binding_protein__Bifidobacterium_callitrichos	118 KAA8817343 1 229-634 extracellular solute-binding protein Bifidobacterium callitrichos
117_PST47145_1_346-751_hypothetical_protein_CPA40_02175__Bifidobacterium_callitrichos	117 PST47145 1 346-751 hypothetical protein CPA40 02175 Bifidobacterium callitrichos
116_WP_160268275_1_342-747_extracellular_solute-binding_protein__Bifidobacterium_callitrichos	116 WP 160268275 1 342-747 extracellular solute-binding protein Bifidobacterium callitrichos
130_WP_164514673_1_345-750_extracellular_solute-binding_protein__Bifidobacterium_goeldii	130 WP 164514673 1 345-750 extracellular solute-binding protein Bifidobacterium goeldii
122_WP_214304161_1_345-750_extracellular_solute-binding_protein__Bifidobacterium_miconisargentati	122 WP 214304161 1 345-750 extracellular solute-binding protein Bifidobacterium miconisargentati
121_WP_158276300_1_345-750_extracellular_solute-binding_protein__Bifidobacterium_callitrichidarum	121 WP 158276300 1 345-750 extracellular solute-binding protein Bifidobacterium callitrichidarum
128_WP_214378697_1_345-750_extracellular_solute-binding_protein__Bifidobacterium_felsineum	128 WP 214378697 1 345-750 extracellular solute-binding protein Bifidobacterium felsineum
123_WP_214376689_1_345-750_extracellular_solute-binding_protein__Bifidobacterium_colobi	123 WP 214376689 1 345-750 extracellular solute-binding protein Bifidobacterium colobi
124_WP_100495449_1_345-750_extracellular_solute-binding_protein__Bifidobacterium_scaligerum	124 WP 100495449 1 345-750 extracellular solute-binding protein Bifidobacterium scaligerum
127_WP_101625032_1_349-750_extracellular_solute-binding_protein__Bifidobacterium_imperatoris	127 WP 101625032 1 349-750 extracellular solute-binding protein Bifidobacterium imperatoris
126_WP_051917306_1_349-750_extracellular_solute-binding_protein__Bifidobacterium_saguini	126 WP 051917306 1 349-750 extracellular solute-binding protein Bifidobacterium saguini
125_WP_152209916_1_345-750_extracellular_solute-binding_protein__Bifidobacterium_cebidarum	125 WP 152209916 1 345-750 extracellular solute-binding protein Bifidobacterium cebidarum
90_WP_324621888_1_23-457_extracellular_solute-binding_protein__Bifidobacterium_breve	90 WP 324621888 1 23-457 extracellular solute-binding protein Bifidobacterium breve
89_WP_169240817_1_26-459_ABC_transporter_substrate-binding_protein__Bifidobacterium_olomucense	89 WP 169240817 1 26-459 ABC transporter substrate-binding protein Bifidobacterium olomucense
101_WP_230803724_1_7-439_ABC_transporter_substrate-binding_protein__Bifidobacterium_breve	101 WP 230803724 1 7-439 ABC transporter substrate-binding protein Bifidobacterium breve
103_WP_163228858_1_37-460_ABC_transporter_substrate-binding_protein__Bifidobacterium_aerophilum	103 WP 163228858 1 37-460 ABC transporter substrate-binding protein Bifidobacterium aerophilum
102_WP_049185236_1_23-459_ABC_transporter_substrate-binding_protein__Bifidobacterium_scardovii	102 WP 049185236 1 23-459 ABC transporter substrate-binding protein Bifidobacterium scardovii
105_WP_340509341_1_21-457_extracellular_solute-binding_protein__Bifidobacterium_longum	105 WP 340509341 1 21-457 extracellular solute-binding protein Bifidobacterium longum
104_WP_227485032_1_21-457_ABC_transporter_substrate-binding_protein__Bifidobacterium_longum	104 WP 227485032 1 21-457 ABC transporter substrate-binding protein Bifidobacterium longum
100_WP_313840748_1_25-463_extracellular_solute-binding_protein__Bifidobacterium_sp__H6bp22N	100 WP 313840748 1 25-463 extracellular solute-binding protein Bifidobacterium sp H6bp22N
98_NEG79029_1_15-452_extracellular_solute-binding_protein__Bifidobacterium_avesanii	98 NEG79029 1 15-452 extracellular solute-binding protein Bifidobacterium avesanii
99_WP_246165676_1_1-418_ABC_transporter_substrate-binding_protein__Bifidobacterium_canis	99 WP 246165676 1 1-418 ABC transporter substrate-binding protein Bifidobacterium canis
97_WP_282944297_1_25-466_ABC_transporter_substrate-binding_protein__Bifidobacterium_pullorum	97 WP 282944297 1 25-466 ABC transporter substrate-binding protein Bifidobacterium pullorum
93_MCI1984504_1_21-443_extracellular_solute-binding_protein__Bifidobacteriaceae_bacterium	93 MCI1984504 1 21-443 extracellular solute-binding protein Bifidobacteriaceae bacterium
92_WP_277142356_1_35-460_ABC_transporter_substrate-binding_protein__Bifidobacterium_sp__ESL0728	92 WP 277142356 1 35-460 ABC transporter substrate-binding protein Bifidobacterium sp ESL0728
91_WP_277173450_1_35-460_ABC_transporter_substrate-binding_protein__Bifidobacterium_sp__ESL0704	91 WP 277173450 1 35-460 ABC transporter substrate-binding protein Bifidobacterium sp ESL0704
95_MCX8673115_1_15-454_extracellular_solute-binding_protein__Bifidobacterium_sp__B4079	95 MCX8673115 1 15-454 extracellular solute-binding protein Bifidobacterium sp B4079
96_MBI0145986_1_32-454_extracellular_solute-binding_protein__Bifidobacterium_polysaccharolyticum	96 MBI0145986 1 32-454 extracellular solute-binding protein Bifidobacterium polysaccharolyticum
94_MBH9971043_1_32-453_extracellular_solute-binding_protein__Bifidobacterium_asteroides	94 MBH9971043 1 32-453 extracellular solute-binding protein Bifidobacterium asteroides
106_MCI1978301_1_52-466_extracellular_solute-binding_protein__Bifidobacteriaceae_bacterium	106 MCI1978301 1 52-466 extracellular solute-binding protein Bifidobacteriaceae bacterium
108_MCI1902277_1_42-459_extracellular_solute-binding_protein__Bifidobacteriaceae_bacterium	108 MCI1902277 1 42-459 extracellular solute-binding protein Bifidobacteriaceae bacterium
107_MCI1984314_1_48-462_extracellular_solute-binding_protein__Bifidobacteriaceae_bacterium	107 MCI1984314 1 48-462 extracellular solute-binding protein Bifidobacteriaceae bacterium
81_WP_349615715_1_22-462_extracellular_solute-binding_protein__Bifidobacterium_breve	81 WP 349615715 1 22-462 extracellular solute-binding protein Bifidobacterium breve
80_AZI16923_1_40-469_carbohydrate_ABC_transporter_substrate-binding_protein__Bifidobacterium_breve	80 AZI16923 1 40-469 carbohydrate ABC transporter substrate-binding protein Bifidobacterium breve
79_B7GU26_B7GU26__B__infantis_2FL/3FL	79 B7GU26 B7GU26 B infantis 2FL/3FL	Characterised
82_WP_196329140_1_22-463_ABC_transporter_substrate-binding_protein__Bifidobacterium_dentium	82 WP 196329140 1 22-463 ABC transporter substrate-binding protein Bifidobacterium dentium
84_WP_236824429_1_22-463_ABC_transporter_substrate-binding_protein__Bifidobacterium_sp__N4G05	84 WP 236824429 1 22-463 ABC transporter substrate-binding protein Bifidobacterium sp N4G05
83_ADG99803_1_29-470_extracellular_solute-binding_protein__family_1__Bifidobacterium_longum_subsp__longum_JDM301	83 ADG99803 1 29-470 extracellular solute-binding protein family 1 Bifidobacterium longum subsp longum JDM301
85_WP_242668740_1_23-461_ABC_transporter_substrate-binding_protein__Bifidobacterium_longum	85 WP 242668740 1 23-461 ABC transporter substrate-binding protein Bifidobacterium longum
88_KAB6777806_1_30-468_extracellular_solute-binding_protein__Bifidobacterium_longum	88 KAB6777806 1 30-468 extracellular solute-binding protein Bifidobacterium longum
87_6HUR__B__infantis__2FL/3FL/LDFT/LNFP_I_binding_protein	87 6HUR B infantis 2FL/3FL/LDFT/LNFP I binding protein	Characterised
86_WP_032745482_1_22-460_MULTISPECIES__ABC_transporter_substrate-binding_protein__Bifidobacterium	86 WP 032745482 1 22-460 MULTISPECIES ABC transporter substrate-binding protein Bifidobacterium
78_WP_277142500_1_38-435_ABC_transporter_substrate-binding_protein__Bifidobacterium_sp__ESL0728	78 WP 277142500 1 38-435 ABC transporter substrate-binding protein Bifidobacterium sp ESL0728		II
77_WP_277173349_1_32-436_ABC_transporter_substrate-binding_protein__Bifidobacterium_sp__ESL0704	77 WP 277173349 1 32-436 ABC transporter substrate-binding protein Bifidobacterium sp ESL0704
76_WP_297317163_1_45-440_extracellular_solute-binding_protein__Bifidobacterium_indicum	76 WP 297317163 1 45-440 extracellular solute-binding protein Bifidobacterium indicum
75_WP_144084841_1_34-440_MULTISPECIES__ABC_transporter_substrate-binding_protein__Bifidobacterium	75 WP 144084841 1 34-440 MULTISPECIES ABC transporter substrate-binding protein Bifidobacterium
51_WP_307976749_1_28-435_extracellular_solute-binding_protein__uncultured_Bifidobacterium_sp	51 WP 307976749 1 28-435 extracellular solute-binding protein uncultured Bifidobacterium sp
52_WP_117664705_1_27-433_MULTISPECIES__ABC_transporter_substrate-binding_protein__Bifidobacterium	52 WP 117664705 1 27-433 MULTISPECIES ABC transporter substrate-binding protein Bifidobacterium
46_WP_340466854_1_28-433_extracellular_solute-binding_protein__Bifidobacterium_pseudocatenulatum	46 WP 340466854 1 28-433 extracellular solute-binding protein Bifidobacterium pseudocatenulatum
47_WP_281106149_1_28-433_ABC_transporter_substrate-binding_protein__Bifidobacterium_catenulatum	47 WP 281106149 1 28-433 ABC transporter substrate-binding protein Bifidobacterium catenulatum
50_WP_270197534_1_35-390_ABC_transporter_substrate-binding_protein__Bifidobacterium_pseudocatenulatum	50 WP 270197534 1 35-390 ABC transporter substrate-binding protein Bifidobacterium pseudocatenulatum
49_WP_226563491_1_35-423_ABC_transporter_substrate-binding_protein__Bifidobacterium_pseudocatenulatum	49 WP 226563491 1 35-423 ABC transporter substrate-binding protein Bifidobacterium pseudocatenulatum
48_MDB6519227_1_3-414_extracellular_solute-binding_protein__Bifidobacterium_pseudocatenulatum	48 MDB6519227 1 3-414 extracellular solute-binding protein Bifidobacterium pseudocatenulatum
45_WP_118284512_1_35-410_ABC_transporter_substrate-binding_protein__Bifidobacterium_pseudocatenulatum	45 WP 118284512 1 35-410 ABC transporter substrate-binding protein Bifidobacterium pseudocatenulatum
44_WP_270559289_1_35-435_ABC_transporter_substrate-binding_protein__Bifidobacterium_pseudocatenulatum	44 WP 270559289 1 35-435 ABC transporter substrate-binding protein Bifidobacterium pseudocatenulatum
68_WP_246166111_1_43-438_ABC_transporter_substrate-binding_protein__Bifidobacterium_canis	68 WP 246166111 1 43-438 ABC transporter substrate-binding protein Bifidobacterium canis
71_WP_201260188_1_35-441_ABC_transporter_substrate-binding_protein__Bifidobacterium_italicum	71 WP 201260188 1 35-441 ABC transporter substrate-binding protein Bifidobacterium italicum
70_RSX46814_1_34-440_ABC_transporter_substrate-binding_protein__Bifidobacterium_castoris	70 RSX46814 1 34-440 ABC transporter substrate-binding protein Bifidobacterium castoris
69_WP_193345977_1_45-441_ABC_transporter_substrate-binding_protein__Bifidobacterium_cuniculi	69 WP 193345977 1 45-441 ABC transporter substrate-binding protein Bifidobacterium cuniculi
60_MCI6531545_1_36-437_extracellular_solute-binding_protein__Bifidobacterium_animalis	60 MCI6531545 1 36-437 extracellular solute-binding protein Bifidobacterium animalis
64_WP_129855684_1_43-438_MULTISPECIES__ABC_transporter_substrate-binding_protein__Bifidobacterium	64 WP 129855684 1 43-438 MULTISPECIES ABC transporter substrate-binding protein Bifidobacterium
65_WP_289097613_1_44-439_extracellular_solute-binding_protein__uncultured_Bifidobacterium_sp	65 WP 289097613 1 44-439 extracellular solute-binding protein uncultured Bifidobacterium sp
66_ATU21136_1_36-431_ABC_transporter_substrate-binding_protein__Bifidobacterium_choerinum	66 ATU21136 1 36-431 ABC transporter substrate-binding protein Bifidobacterium choerinum
67_WP_101429948_1_43-441_ABC_transporter_substrate-binding_protein__Bifidobacterium_pseudolongum	67 WP 101429948 1 43-441 ABC transporter substrate-binding protein Bifidobacterium pseudolongum
61_WP_129913694_1_46-441_ABC_transporter_substrate-binding_protein__Bifidobacterium_pseudolongum	61 WP 129913694 1 46-441 ABC transporter substrate-binding protein Bifidobacterium pseudolongum
63_WP_080720528_1_46-441_ABC_transporter_substrate-binding_protein__Bifidobacterium_pseudolongum	63 WP 080720528 1 46-441 ABC transporter substrate-binding protein Bifidobacterium pseudolongum
62_WP_136511529_1_46-441_ABC_transporter_substrate-binding_protein__Bifidobacterium_pseudolongum	62 WP 136511529 1 46-441 ABC transporter substrate-binding protein Bifidobacterium pseudolongum
74_WP_151917133_1_28-438_ABC_transporter_substrate-binding_protein__Bifidobacterium_jacchi	74 WP 151917133 1 28-438 ABC transporter substrate-binding protein Bifidobacterium jacchi
59_WP_152234085_1_43-438_ABC_transporter_substrate-binding_protein__Bifidobacterium_leontopitheci	59 WP 152234085 1 43-438 ABC transporter substrate-binding protein Bifidobacterium leontopitheci
58_WP_125963492_1_42-437_ABC_transporter_substrate-binding_protein__Bifidobacterium_dolichotidis	58 WP 125963492 1 42-437 ABC transporter substrate-binding protein Bifidobacterium dolichotidis
57_WP_022859134_1_43-443_ABC_transporter_substrate-binding_protein__Bifidobacterium_magnum	57 WP 022859134 1 43-443 ABC transporter substrate-binding protein Bifidobacterium magnum
56_WP_163227662_1_39-435_extracellular_solute-binding_protein__Bifidobacterium_choloepi	56 WP 163227662 1 39-435 extracellular solute-binding protein Bifidobacterium choloepi
72_WP_117779695_1_32-438_ABC_transporter_substrate-binding_protein__Bifidobacterium_adolescentis	72 WP 117779695 1 32-438 ABC transporter substrate-binding protein Bifidobacterium adolescentis
24_WP_169173141_1_28-438_ABC_transporter_substrate-binding_protein__Bifidobacterium_oedipodis	24 WP 169173141 1 28-438 ABC transporter substrate-binding protein Bifidobacterium oedipodis
17_WP_140493787_1_30-439_ABC_transporter_substrate-binding_protein__Bifidobacterium_sp__UTBIF-78	17 WP 140493787 1 30-439 ABC transporter substrate-binding protein Bifidobacterium sp UTBIF-78
16_WP_044088953_1_28-439_ABC_transporter_substrate-binding_protein__Bifidobacterium_reuteri	16 WP 044088953 1 28-439 ABC transporter substrate-binding protein Bifidobacterium reuteri
18_WP_055427779_1_31-435_ABC_transporter_substrate-binding_protein__Bifidobacterium_aesculapii	18 WP 055427779 1 31-435 ABC transporter substrate-binding protein Bifidobacterium aesculapii
15_WP_034526094_1_37-435_ABC_transporter_substrate-binding_protein__Bifidobacterium_stellenboschense	15 WP 034526094 1 37-435 ABC transporter substrate-binding protein Bifidobacterium stellenboschense
9_2Z8D__B__longum_LNB/GNB	9 2Z8D B longum LNB/GNB	Characterised
11_WP_101625709_1_28-438_ABC_transporter_substrate-binding_protein__Bifidobacterium_imperatoris	11 WP 101625709 1 28-438 ABC transporter substrate-binding protein Bifidobacterium imperatoris
10_WP_152208907_1_28-438_ABC_transporter_substrate-binding_protein__Bifidobacterium_cebidarum	10 WP 152208907 1 28-438 ABC transporter substrate-binding protein Bifidobacterium cebidarum
27_WP_214381600_1_31-439_ABC_transporter_substrate-binding_protein__Bifidobacterium_vespertilionis	27 WP 214381600 1 31-439 ABC transporter substrate-binding protein Bifidobacterium vespertilionis
13_WP_214376796_1_35-436_ABC_transporter_substrate-binding_protein__Bifidobacterium_colobi	13 WP 214376796 1 35-436 ABC transporter substrate-binding protein Bifidobacterium colobi
14_WP_109057740_1_38-440_MULTISPECIES__ABC_transporter_substrate-binding_protein__Bifidobacterium	14 WP 109057740 1 38-440 MULTISPECIES ABC transporter substrate-binding protein Bifidobacterium
12_WP_100493497_1_28-438_ABC_transporter_substrate-binding_protein__Bifidobacterium_felsineum	12 WP 100493497 1 28-438 ABC transporter substrate-binding protein Bifidobacterium felsineum
19_WP_163229916_1_35-440_ABC_transporter_substrate-binding_protein__Bifidobacterium_aerophilum	19 WP 163229916 1 35-440 ABC transporter substrate-binding protein Bifidobacterium aerophilum
23_WP_214357492_1_36-437_ABC_transporter_substrate-binding_protein__Bifidobacterium_santillanense	23 WP 214357492 1 36-437 ABC transporter substrate-binding protein Bifidobacterium santillanense
20_WP_241512584_1_27-440_ABC_transporter_substrate-binding_protein__Bifidobacterium_amazonense	20 WP 241512584 1 27-440 ABC transporter substrate-binding protein Bifidobacterium amazonense
22_WP_214372981_1_37-438_ABC_transporter_substrate-binding_protein__Bifidobacterium_sp__SO1	22 WP 214372981 1 37-438 ABC transporter substrate-binding protein Bifidobacterium sp SO1
21_WP_033496235_1_39-440_ABC_transporter_substrate-binding_protein__Bifidobacterium_biavatii	21 WP 033496235 1 39-440 ABC transporter substrate-binding protein Bifidobacterium biavatii
43_WP_125967602_1_28-440_ABC_transporter_substrate-binding_protein__Bifidobacterium_samirii	43 WP 125967602 1 28-440 ABC transporter substrate-binding protein Bifidobacterium samirii
42_WP_154568746_1_41-436_ABC_transporter_substrate-binding_protein__Bifidobacterium_tsurumiense	42 WP 154568746 1 41-436 ABC transporter substrate-binding protein Bifidobacterium tsurumiense
41_WP_072724955_1_30-438_ABC_transporter_substrate-binding_protein__Bifidobacterium_lemurum	41 WP 072724955 1 30-438 ABC transporter substrate-binding protein Bifidobacterium lemurum
40_WP_094636662_1_31-439_ABC_transporter_substrate-binding_protein__Bifidobacterium_eulemuris	40 WP 094636662 1 31-439 ABC transporter substrate-binding protein Bifidobacterium eulemuris
53_WP_288296141_1_28-435_ABC_transporter_substrate-binding_protein__uncultured_Bifidobacterium_sp	53 WP 288296141 1 28-435 ABC transporter substrate-binding protein uncultured Bifidobacterium sp
26_WP_219081714_1_25-435_ABC_transporter_substrate-binding_protein__Bifidobacterium_phasiani	26 WP 219081714 1 25-435 ABC transporter substrate-binding protein Bifidobacterium phasiani
25_WP_033508383_1_43-439_ABC_transporter_substrate-binding_protein__Bifidobacterium_pullorum	25 WP 033508383 1 43-439 ABC transporter substrate-binding protein Bifidobacterium pullorum
55_WP_288804809_1_43-441_ABC_transporter_substrate-binding_protein__uncultured_Bifidobacterium_sp	55 WP 288804809 1 43-441 ABC transporter substrate-binding protein uncultured Bifidobacterium sp
54_WP_110451587_1_46-441_ABC_transporter_substrate-binding_protein__Bifidobacterium_asteroides	54 WP 110451587 1 46-441 ABC transporter substrate-binding protein Bifidobacterium asteroides
73_WP_195215023_1_29-437_ABC_transporter_substrate-binding_protein__Bifidobacterium_breve	73 WP 195215023 1 29-437 ABC transporter substrate-binding protein Bifidobacterium breve
29_WP_244569247_1_37-441_ABC_transporter_substrate-binding_protein__Bifidobacterium_hapali	29 WP 244569247 1 37-441 ABC transporter substrate-binding protein Bifidobacterium hapali
28_WP_107042380_1_33-437_ABC_transporter_substrate-binding_protein__Bifidobacterium_rousetti	28 WP 107042380 1 33-437 ABC transporter substrate-binding protein Bifidobacterium rousetti
32_KAB7216769_1_29-438_extracellular_solute-binding_protein__Bifidobacterium_longum	32 KAB7216769 1 29-438 extracellular solute-binding protein Bifidobacterium longum
30_WP_195194532_1_28-437_ABC_transporter_substrate-binding_protein__Bifidobacterium_longum	30 WP 195194532 1 28-437 ABC transporter substrate-binding protein Bifidobacterium longum
33_WP_077387331_1_28-437_ABC_transporter_substrate-binding_protein__Bifidobacterium_longum	33 WP 077387331 1 28-437 ABC transporter substrate-binding protein Bifidobacterium longum
34_WP_033518969_1_32-441_ABC_transporter_substrate-binding_protein__Bifidobacterium_scardovii	34 WP 033518969 1 32-441 ABC transporter substrate-binding protein Bifidobacterium scardovii
31_7VFR_A_1-411_Chain_A__Extracellular_solute-binding_protein__family_1__Bifidobacterium_longum_subsp__infantis_ATCC_15697_=_JCM_1222_=_DSM_20088	31 7VFR A 1-411 Chain A Extracellular solute-binding protein family 1 Bifidobacterium longum subsp infantis ATCC 15697 = JCM 1222 = DSM 20088	Characterised
39_MBD9131432_1_40-435_extracellular_solute-binding_protein__Bifidobacterium_bifidum	39 MBD9131432 1 40-435 extracellular solute-binding protein Bifidobacterium bifidum
38_WP_347889781_1_27-435_extracellular_solute-binding_protein__Bifidobacterium_bifidum	38 WP 347889781 1 27-435 extracellular solute-binding protein Bifidobacterium bifidum
36_WP_195338793_1_40-435_ABC_transporter_substrate-binding_protein__Bifidobacterium_bifidum	36 WP 195338793 1 40-435 ABC transporter substrate-binding protein Bifidobacterium bifidum
37_WP_270548912_1_40-435_ABC_transporter_substrate-binding_protein__Bifidobacterium_bifidum	37 WP 270548912 1 40-435 ABC transporter substrate-binding protein Bifidobacterium bifidum
35_KXS28231_1_40-435_MAG__ABC_transporter_substrate-binding_protein__Bifidobacterium_bifidum	35 KXS28231 1 40-435 MAG ABC transporter substrate-binding protein Bifidobacterium bifidum
279_OIN64141_1_41-436_sugar_ABC_transporter_substrate-binding_protein__Bifidobacterium_longum_subsp__infantis	279 OIN64141 1 41-436 sugar ABC transporter substrate-binding protein Bifidobacterium longum subsp infantis
278_WP_137655748_1_39-429_ABC_transporter_substrate-binding_protein__Bifidobacterium_moukalabense	278 WP 137655748 1 39-429 ABC transporter substrate-binding protein Bifidobacterium moukalabense
277_WP_107646052_1_34-429_ABC_transporter_substrate-binding_protein__Bifidobacterium_adolescentis	277 WP 107646052 1 34-429 ABC transporter substrate-binding protein Bifidobacterium adolescentis
283_WP_110413323_1_35-426_MULTISPECIES__ABC_transporter_substrate-binding_protein__Bifidobacterium	283 WP 110413323 1 35-426 MULTISPECIES ABC transporter substrate-binding protein Bifidobacterium
280_WP_277144092_1_40-432_extracellular_solute-binding_protein__Bifidobacterium_sp__ESL0728	280 WP 277144092 1 40-432 extracellular solute-binding protein Bifidobacterium sp ESL0728
282_WP_101432137_1_35-426_ABC_transporter_substrate-binding_protein__Bifidobacterium_asteroides	282 WP 101432137 1 35-426 ABC transporter substrate-binding protein Bifidobacterium asteroides
281_KJY65240_1_35-426_uncharacterized_protein_JF71_05620__Bifidobacterium_asteroides	281 KJY65240 1 35-426 uncharacterized protein JF71 05620 Bifidobacterium asteroides
276_WP_204469155_1_36-427_ABC_transporter_substrate-binding_protein__Bifidobacterium_pullorum	276 WP 204469155 1 36-427 ABC transporter substrate-binding protein Bifidobacterium pullorum
275_WP_033494786_1_38-429_extracellular_solute-binding_protein__Bifidobacterium_psychraerophilum	275 WP 033494786 1 38-429 extracellular solute-binding protein Bifidobacterium psychraerophilum
270_WP_003844972_1_35-426_ABC_transporter_substrate-binding_protein__Bifidobacterium_dentium	270 WP 003844972 1 35-426 ABC transporter substrate-binding protein Bifidobacterium dentium
271_WP_094636570_1_36-427_ABC_transporter_substrate-binding_protein__Bifidobacterium_eulemuris	271 WP 094636570 1 36-427 ABC transporter substrate-binding protein Bifidobacterium eulemuris
272_WP_117791611_1_36-427_ABC_transporter_substrate-binding_protein__Bifidobacterium_longum	272 WP 117791611 1 36-427 ABC transporter substrate-binding protein Bifidobacterium longum
274_WP_094666941_1_36-427_extracellular_solute-binding_protein__Bifidobacterium_myosotis	274 WP 094666941 1 36-427 extracellular solute-binding protein Bifidobacterium myosotis
273_WP_109057438_1_36-427_ABC_transporter_substrate-binding_protein__Bifidobacterium_callitrichidarum	273 WP 109057438 1 36-427 ABC transporter substrate-binding protein Bifidobacterium callitrichidarum
269_MEE1296567_1_42-438_extracellular_solute-binding_protein__Bifidobacterium_sp	269 MEE1296567 1 42-438 extracellular solute-binding protein Bifidobacterium sp
268_WP_033516075_1_31-427_ABC_transporter_substrate-binding_protein__Bifidobacterium_cuniculi	268 WP 033516075 1 31-427 ABC transporter substrate-binding protein Bifidobacterium cuniculi
266_WP_095613269_1_31-427_ABC_transporter_substrate-binding_protein__Bifidobacterium_italicum	266 WP 095613269 1 31-427 ABC transporter substrate-binding protein Bifidobacterium italicum
262_WP_129897113_1_31-427_ABC_transporter_substrate-binding_protein__Bifidobacterium_pseudolongum	262 WP 129897113 1 31-427 ABC transporter substrate-binding protein Bifidobacterium pseudolongum
267_WP_024540322_1_31-427_ABC_transporter_substrate-binding_protein__Bifidobacterium_choerinum	267 WP 024540322 1 31-427 ABC transporter substrate-binding protein Bifidobacterium choerinum
265_WP_126032573_1_31-427_ABC_transporter_substrate-binding_protein__Bifidobacterium_castoris	265 WP 126032573 1 31-427 ABC transporter substrate-binding protein Bifidobacterium castoris
264_WP_130012804_1_31-427_ABC_transporter_substrate-binding_protein__Bifidobacterium_pseudolongum	264 WP 130012804 1 31-427 ABC transporter substrate-binding protein Bifidobacterium pseudolongum
263_WP_136511583_1_31-427_ABC_transporter_substrate-binding_protein__Bifidobacterium_pseudolongum	263 WP 136511583 1 31-427 ABC transporter substrate-binding protein Bifidobacterium pseudolongum
254_WP_163227089_1_30-425_extracellular_solute-binding_protein__Bifidobacterium_choloepi	254 WP 163227089 1 30-425 extracellular solute-binding protein Bifidobacterium choloepi
228_4C1T__B__animalis_lactis__xylo-oligossachaide	228 4C1T B animalis lactis xylo-oligossachaide	Characterised
230_WP_022859010_1_31-425_ABC_transporter_substrate-binding_protein__Bifidobacterium_magnum	230 WP 022859010 1 31-425 ABC transporter substrate-binding protein Bifidobacterium magnum
229_WP_006295121_1_30-425_extracellular_solute-binding_protein__Bifidobacterium_gallicum	229 WP 006295121 1 30-425 extracellular solute-binding protein Bifidobacterium gallicum
233_MCI1832413_1_29-424_extracellular_solute-binding_protein__Bifidobacterium_sp	233 MCI1832413 1 29-424 extracellular solute-binding protein Bifidobacterium sp
232_WP_169240162_1_30-425_extracellular_solute-binding_protein__Bifidobacterium_olomucense	232 WP 169240162 1 30-425 extracellular solute-binding protein Bifidobacterium olomucense
231_WP_101626166_1_30-425_extracellular_solute-binding_protein__Bifidobacterium_imperatoris	231 WP 101626166 1 30-425 extracellular solute-binding protein Bifidobacterium imperatoris
261_WP_291531318_1_30-425_ABC_transporter_substrate-binding_protein__Bifidobacterium_sp__UBA4282	261 WP 291531318 1 30-425 ABC transporter substrate-binding protein Bifidobacterium sp UBA4282
260_WP_033507680_1_30-425_ABC_transporter_substrate-binding_protein__Bifidobacterium_pullorum	260 WP 033507680 1 30-425 ABC transporter substrate-binding protein Bifidobacterium pullorum
259_WP_219082711_1_29-424_ABC_transporter_substrate-binding_protein__Bifidobacterium_phasiani	259 WP 219082711 1 29-424 ABC transporter substrate-binding protein Bifidobacterium phasiani
258_WP_204389983_1_30-425_ABC_transporter_substrate-binding_protein__Bifidobacterium_pullorum	258 WP 204389983 1 30-425 ABC transporter substrate-binding protein Bifidobacterium pullorum
256_WP_278711300_1_30-425_ABC_transporter_substrate-binding_protein__Bifidobacterium_pullorum	256 WP 278711300 1 30-425 ABC transporter substrate-binding protein Bifidobacterium pullorum
257_WP_129237881_1_30-425_ABC_transporter_substrate-binding_protein__Bifidobacterium_pullorum	257 WP 129237881 1 30-425 ABC transporter substrate-binding protein Bifidobacterium pullorum
255_WP_282942999_1_30-425_ABC_transporter_substrate-binding_protein__Bifidobacterium_pullorum	255 WP 282942999 1 30-425 ABC transporter substrate-binding protein Bifidobacterium pullorum
252_WP_154568246_1_29-424_extracellular_solute-binding_protein__Bifidobacterium_tsurumiense	252 WP 154568246 1 29-424 extracellular solute-binding protein Bifidobacterium tsurumiense
253_WP_072725658_1_30-425_ABC_transporter_substrate-binding_protein__Bifidobacterium_lemurum	253 WP 072725658 1 30-425 ABC transporter substrate-binding protein Bifidobacterium lemurum
249_WP_033891995_1_29-424_ABC_transporter_substrate-binding_protein__Bifidobacterium_saguini	249 WP 033891995 1 29-424 ABC transporter substrate-binding protein Bifidobacterium saguini
248_OQM59133_1_39-434_sugar_ABC_transporter_substrate-binding_protein__Bifidobacterium_longum	248 OQM59133 1 39-434 sugar ABC transporter substrate-binding protein Bifidobacterium longum
251_WP_140495071_1_1-382_ABC_transporter_substrate-binding_protein__partial__Bifidobacterium_sp__UTBIF-78	251 WP 140495071 1 1-382 ABC transporter substrate-binding protein partial Bifidobacterium sp UTBIF-78
250_WP_150378560_1_29-424_ABC_transporter_substrate-binding_protein__Bifidobacterium_myosotis	250 WP 150378560 1 29-424 ABC transporter substrate-binding protein Bifidobacterium myosotis
247_WP_034876924_1_30-424_ABC_transporter_substrate-binding_protein__Bifidobacterium_moukalabense	247 WP 034876924 1 30-424 ABC transporter substrate-binding protein Bifidobacterium moukalabense
246_WP_172144973_1_30-424_ABC_transporter_substrate-binding_protein__Bifidobacterium_panos	246 WP 172144973 1 30-424 ABC transporter substrate-binding protein Bifidobacterium panos
243_WP_035010003_1_30-424_ABC_transporter_substrate-binding_protein__Bifidobacterium_adolescentis	243 WP 035010003 1 30-424 ABC transporter substrate-binding protein Bifidobacterium adolescentis
244_WP_195523653_1_30-424_ABC_transporter_substrate-binding_protein__Bifidobacterium_pseudocatenulatum	244 WP 195523653 1 30-424 ABC transporter substrate-binding protein Bifidobacterium pseudocatenulatum
242_KAB5915280_1_37-431_extracellular_solute-binding_protein__Bifidobacterium_adolescentis	242 KAB5915280 1 37-431 extracellular solute-binding protein Bifidobacterium adolescentis
241_WP_276861099_1_30-424_ABC_transporter_substrate-binding_protein__Bifidobacterium_merycicum	241 WP 276861099 1 30-424 ABC transporter substrate-binding protein Bifidobacterium merycicum
237_MDR3743320_1_30-424_extracellular_solute-binding_protein__Bifidobacterium_sp	237 MDR3743320 1 30-424 extracellular solute-binding protein Bifidobacterium sp
235_WP_277715101_1_30-424_ABC_transporter_substrate-binding_protein__Bifidobacterium_pseudocatenulatum	235 WP 277715101 1 30-424 ABC transporter substrate-binding protein Bifidobacterium pseudocatenulatum
234_MZN78837_1_37-431_extracellular_solute-binding_protein__Bifidobacterium_pseudocatenulatum	234 MZN78837 1 37-431 extracellular solute-binding protein Bifidobacterium pseudocatenulatum
236_WP_065438012_1_30-424_ABC_transporter_substrate-binding_protein__Bifidobacterium_pseudocatenulatum	236 WP 065438012 1 30-424 ABC transporter substrate-binding protein Bifidobacterium pseudocatenulatum
239_WP_180376854_1_30-424_ABC_transporter_substrate-binding_protein__Bifidobacterium_catenulatum	239 WP 180376854 1 30-424 ABC transporter substrate-binding protein Bifidobacterium catenulatum
240_MZT73695_1_37-431_extracellular_solute-binding_protein__Bifidobacterium_pseudocatenulatum	240 MZT73695 1 37-431 extracellular solute-binding protein Bifidobacterium pseudocatenulatum
245_WP_237956083_1_30-424_ABC_transporter_substrate-binding_protein__Bifidobacterium_adolescentis	245 WP 237956083 1 30-424 ABC transporter substrate-binding protein Bifidobacterium adolescentis
238_HCF98526_1_37-431_sugar_ABC_transporter_substrate-binding_protein__Bifidobacterium_sp	238 HCF98526 1 37-431 sugar ABC transporter substrate-binding protein Bifidobacterium sp
6_MCO6558464_1_8-427_carbohydrate_ABC_transporter_substrate-binding_protein__Bifidobacterium_sp	6 MCO6558464 1 8-427 carbohydrate ABC transporter substrate-binding protein Bifidobacterium sp
8_WP_193786674_1_26-446_carbohydrate_ABC_transporter_substrate-binding_protein__Bifidobacterium_bombi	8 WP 193786674 1 26-446 carbohydrate ABC transporter substrate-binding protein Bifidobacterium bombi
7_WP_277145518_1_38-447_MULTISPECIES__carbohydrate_ABC_transporter_substrate-binding_protein__unclassified_Bifidobacterium	7 WP 277145518 1 38-447 MULTISPECIES carbohydrate ABC transporter substrate-binding protein unclassified Bifidobacterium
1_Blon_0883__B__infantis__LNB/GNB/LeA/H1	1 Blon 0883 B infantis LNB/GNB/LeA/H1	Characterised
2_MBU8984363_1_8-425_carbohydrate_ABC_transporter_substrate-binding_protein__Bifidobacterium_bifidum	2 MBU8984363 1 8-425 carbohydrate ABC transporter substrate-binding protein Bifidobacterium bifidum
5_WP_125980992_1_26-447_carbohydrate_ABC_transporter_substrate-binding_protein__Bifidobacterium_goeldii	5 WP 125980992 1 26-447 carbohydrate ABC transporter substrate-binding protein Bifidobacterium goeldii
4_WP_152233801_1_31-443_carbohydrate_ABC_transporter_substrate-binding_protein__Bifidobacterium_leontopitheci	4 WP 152233801 1 31-443 carbohydrate ABC transporter substrate-binding protein Bifidobacterium leontopitheci
3_WP_151916316_1_26-445_carbohydrate_ABC_transporter_substrate-binding_protein__Bifidobacterium_jacchi	3 WP 151916316 1 26-445 carbohydrate ABC transporter substrate-binding protein Bifidobacterium jacchi
309_WP_051354112_1_26-440_ABC_transporter_substrate-binding_protein__Bifidobacterium_sp__A11	309 WP 051354112 1 26-440 ABC transporter substrate-binding protein Bifidobacterium sp A11
308_WP_129879565_1_27-437_ABC_transporter_substrate-binding_protein__Bifidobacterium_dentium	308 WP 129879565 1 27-437 ABC transporter substrate-binding protein Bifidobacterium dentium
307_WP_217054317_1_31-442_ABC_transporter_substrate-binding_protein__Bifidobacterium_longum	307 WP 217054317 1 31-442 ABC transporter substrate-binding protein Bifidobacterium longum
306_WP_163195933_1_42-440_sugar_ABC_transporter_substrate-binding_protein__Bifidobacterium_platyrrhinorum	306 WP 163195933 1 42-440 sugar ABC transporter substrate-binding protein Bifidobacterium platyrrhinorum
304_WP_198189300_1_26-440_MULTISPECIES__sugar_ABC_transporter_substrate-binding_protein__Bifidobacterium	304 WP 198189300 1 26-440 MULTISPECIES sugar ABC transporter substrate-binding protein Bifidobacterium
288_MBS5693147_1_26-436_sugar_ABC_transporter_substrate-binding_protein__Bifidobacterium_dentium	288 MBS5693147 1 26-436 sugar ABC transporter substrate-binding protein Bifidobacterium dentium
290_WP_288541340_1_40-439_sugar_ABC_transporter_substrate-binding_protein__uncultured_Bifidobacterium_sp	290 WP 288541340 1 40-439 sugar ABC transporter substrate-binding protein uncultured Bifidobacterium sp
289_WP_137656625_1_40-439_ABC_transporter_substrate-binding_protein__Bifidobacterium_moukalabense	289 WP 137656625 1 40-439 ABC transporter substrate-binding protein Bifidobacterium moukalabense
303_WP_101398129_1_25-436_ABC_transporter_substrate-binding_protein__Bifidobacterium_pseudolongum	303 WP 101398129 1 25-436 ABC transporter substrate-binding protein Bifidobacterium pseudolongum
297_WP_172145898_1_27-437_ABC_transporter_substrate-binding_protein__Bifidobacterium_panos	297 WP 172145898 1 27-437 ABC transporter substrate-binding protein Bifidobacterium panos
298_WP_072726962_1_26-438_ABC_transporter_substrate-binding_protein__Bifidobacterium_lemurum	298 WP 072726962 1 26-438 ABC transporter substrate-binding protein Bifidobacterium lemurum
287_WP_271724460_1_41-439_ABC_transporter_substrate-binding_protein__Bifidobacterium_catenulatum	287 WP 271724460 1 41-439 ABC transporter substrate-binding protein Bifidobacterium catenulatum
286_WP_049185398_1_26-437_ABC_transporter_substrate-binding_protein__Bifidobacterium_scardovii	286 WP 049185398 1 26-437 ABC transporter substrate-binding protein Bifidobacterium scardovii
305_WP_277173304_1_23-436_ABC_transporter_substrate-binding_protein__Bifidobacterium_sp__ESL0704	305 WP 277173304 1 23-436 ABC transporter substrate-binding protein Bifidobacterium sp ESL0704
285_WP_169241648_1_28-441_sugar_ABC_transporter_substrate-binding_protein__Bifidobacterium_olomucense	285 WP 169241648 1 28-441 sugar ABC transporter substrate-binding protein Bifidobacterium olomucense
284_6LCE__B__longum_arabinobiose	284 6LCE B longum arabinobiose	Characterised
293_KFI54431_1_40-439_solute_binding_protein_of_abc_transporter_system__Bifidobacterium_callitrichos_DSM_23973	293 KFI54431 1 40-439 solute binding protein of abc transporter system Bifidobacterium callitrichos DSM 23973
292_WP_214313948_1_29-439_extracellular_solute-binding_protein__Bifidobacterium_sp__CP2	292 WP 214313948 1 29-439 extracellular solute-binding protein Bifidobacterium sp CP2
294_WP_214358821_1_28-439_extracellular_solute-binding_protein__Bifidobacterium_santillanense	294 WP 214358821 1 28-439 extracellular solute-binding protein Bifidobacterium santillanense
291_KFI97020_1_26-438_solute_binding_protein_of_abc_transporter_system__Bifidobacterium_stellenboschense	291 KFI97020 1 26-438 solute binding protein of abc transporter system Bifidobacterium stellenboschense
296_WP_125982354_1_25-437_sugar_ABC_transporter_substrate-binding_protein__Bifidobacterium_goeldii	296 WP 125982354 1 25-437 sugar ABC transporter substrate-binding protein Bifidobacterium goeldii
295_WP_214375378_1_27-439_ABC_transporter_substrate-binding_protein__Bifidobacterium_colobi	295 WP 214375378 1 27-439 ABC transporter substrate-binding protein Bifidobacterium colobi
302_WP_219079828_1_28-437_ABC_transporter_substrate-binding_protein__Bifidobacterium_phasiani	302 WP 219079828 1 28-437 ABC transporter substrate-binding protein Bifidobacterium phasiani
301_WP_291531842_1_40-439_ABC_transporter_substrate-binding_protein__Bifidobacterium_sp__UBA4282	301 WP 291531842 1 40-439 ABC transporter substrate-binding protein Bifidobacterium sp UBA4282
300_WP_129236749_1_40-439_ABC_transporter_substrate-binding_protein__Bifidobacterium_pullorum	300 WP 129236749 1 40-439 ABC transporter substrate-binding protein Bifidobacterium pullorum
299_WP_033515621_1_28-438_ABC_transporter_substrate-binding_protein__Bifidobacterium_pullorum	299 WP 033515621 1 28-438 ABC transporter substrate-binding protein Bifidobacterium pullorum
499_WP_241515273_1_23-533_extracellular_solute-binding_protein__Bifidobacterium_amazonense	499 WP 241515273 1 23-533 extracellular solute-binding protein Bifidobacterium amazonense
498_WP_033493448_1_23-533_extracellular_solute-binding_protein__Bifidobacterium_biavatii	498 WP 033493448 1 23-533 extracellular solute-binding protein Bifidobacterium biavatii
501_WP_033492865_1_29-530_extracellular_solute-binding_protein__Bifidobacterium_biavatii	501 WP 033492865 1 29-530 extracellular solute-binding protein Bifidobacterium biavatii
500_WP_241512932_1_29-532_extracellular_solute-binding_protein__Bifidobacterium_amazonense	500 WP 241512932 1 29-532 extracellular solute-binding protein Bifidobacterium amazonense
506_WP_121913212_1_26-534_extracellular_solute-binding_protein__Bifidobacterium_sp__wkB338	506 WP 121913212 1 26-534 extracellular solute-binding protein Bifidobacterium sp wkB338
505_WP_369341520_1_27-535_MULTISPECIES__extracellular_solute-binding_protein__unclassified_Bifidobacterium	505 WP 369341520 1 27-535 MULTISPECIES extracellular solute-binding protein unclassified Bifidobacterium
504_WP_353335289_1_27-536_extracellular_solute-binding_protein__Bifidobacterium_psychraerophilum	504 WP 353335289 1 27-536 extracellular solute-binding protein Bifidobacterium psychraerophilum
503_MCH4160182_1_27-536_extracellular_solute-binding_protein__Bifidobacterium_sp	503 MCH4160182 1 27-536 extracellular solute-binding protein Bifidobacterium sp
502_MCI1643670_1_27-536_extracellular_solute-binding_protein__Bifidobacterium_crudilactis	502 MCI1643670 1 27-536 extracellular solute-binding protein Bifidobacterium crudilactis
530_WP_288920675_1_1-489_extracellular_solute-binding_protein__uncultured_Bifidobacterium_sp	530 WP 288920675 1 1-489 extracellular solute-binding protein uncultured Bifidobacterium sp
529_WP_204387140_1_25-532_extracellular_solute-binding_protein__Bifidobacterium_pullorum	529 WP 204387140 1 25-532 extracellular solute-binding protein Bifidobacterium pullorum
528_OZG61001_1_27-535_ABC_transporter__Bifidobacterium_lemurum	528 OZG61001 1 27-535 ABC transporter Bifidobacterium lemurum
527_WP_227411015_1_28-531_extracellular_solute-binding_protein__Bifidobacterium_pullorum	527 WP 227411015 1 28-531 extracellular solute-binding protein Bifidobacterium pullorum
537_WP_288240824_1_28-532_extracellular_solute-binding_protein__uncultured_Bifidobacterium_sp	537 WP 288240824 1 28-532 extracellular solute-binding protein uncultured Bifidobacterium sp
533_WP_278711138_1_28-532_extracellular_solute-binding_protein__Bifidobacterium_pullorum	533 WP 278711138 1 28-532 extracellular solute-binding protein Bifidobacterium pullorum
534_WP_288295889_1_28-532_extracellular_solute-binding_protein__Bifidobacterium_pullorum	534 WP 288295889 1 28-532 extracellular solute-binding protein Bifidobacterium pullorum
532_MBM6696314_1_8-512_extracellular_solute-binding_protein__Bifidobacterium_pullorum_subsp__saeculare	532 MBM6696314 1 8-512 extracellular solute-binding protein Bifidobacterium pullorum subsp saeculare
531_WP_219081667_1_28-532_extracellular_solute-binding_protein__Bifidobacterium_phasiani	531 WP 219081667 1 28-532 extracellular solute-binding protein Bifidobacterium phasiani
536_WP_289067798_1_28-532_extracellular_solute-binding_protein__uncultured_Bifidobacterium_sp	536 WP 289067798 1 28-532 extracellular solute-binding protein uncultured Bifidobacterium sp
535_KFI83867_1_28-532_family_1_extracellular_solute-binding_protein__Bifidobacterium_pullorum	535 KFI83867 1 28-532 family 1 extracellular solute-binding protein Bifidobacterium pullorum
526_MEE8757635_1_28-535_ABC_transporter__Bifidobacterium_sp	526 MEE8757635 1 28-535 ABC transporter Bifidobacterium sp
523_WP_244569220_1_18-523_extracellular_solute-binding_protein__Pseudoscardovia_suis	523 WP 244569220 1 18-523 extracellular solute-binding protein Pseudoscardovia suis
522_WP_339561912_1_25-530_extracellular_solute-binding_protein__Bifidobacterium_thermophilum	522 WP 339561912 1 25-530 extracellular solute-binding protein Bifidobacterium thermophilum
521_MCI2174659_1_25-530_extracellular_solute-binding_protein__Bifidobacterium_thermacidophilum	521 MCI2174659 1 25-530 extracellular solute-binding protein Bifidobacterium thermacidophilum
520_WP_235341636_1_25-530_extracellular_solute-binding_protein__Bifidobacterium_boum	520 WP 235341636 1 25-530 extracellular solute-binding protein Bifidobacterium boum
525_WP_152358978_1_28-532_extracellular_solute-binding_protein__Bifidobacterium_ramosum	525 WP 152358978 1 28-532 extracellular solute-binding protein Bifidobacterium ramosum
524_WP_094729801_1_28-531_extracellular_solute-binding_protein__Bifidobacterium_hapali	524 WP 094729801 1 28-531 extracellular solute-binding protein Bifidobacterium hapali
519_WP_169173030_1_25-536_extracellular_solute-binding_protein__Bifidobacterium_oedipodis	519 WP 169173030 1 25-536 extracellular solute-binding protein Bifidobacterium oedipodis
517_WP_204468478_1_27-535_extracellular_solute-binding_protein__Bifidobacterium_pullorum	517 WP 204468478 1 27-535 extracellular solute-binding protein Bifidobacterium pullorum
518_WP_248601245_1_6-515_extracellular_solute-binding_protein__Bifidobacterium_tsurumiense	518 WP 248601245 1 6-515 extracellular solute-binding protein Bifidobacterium tsurumiense
507_WP_169080556_1_25-536_extracellular_solute-binding_protein__Bifidobacterium_erythrocebi	507 WP 169080556 1 25-536 extracellular solute-binding protein Bifidobacterium erythrocebi
510_WP_085379812_1_26-535_extracellular_solute-binding_protein__Bifidobacterium_adolescentis	510 WP 085379812 1 26-535 extracellular solute-binding protein Bifidobacterium adolescentis
509_WP_085346874_1_26-535_extracellular_solute-binding_protein__Bifidobacterium_adolescentis	509 WP 085346874 1 26-535 extracellular solute-binding protein Bifidobacterium adolescentis
508_WP_249746648_1_26-535_extracellular_solute-binding_protein__Bifidobacterium_adolescentis	508 WP 249746648 1 26-535 extracellular solute-binding protein Bifidobacterium adolescentis
516_WP_276861345_1_26-535_extracellular_solute-binding_protein__Bifidobacterium_merycicum	516 WP 276861345 1 26-535 extracellular solute-binding protein Bifidobacterium merycicum
513_WP_131221110_1_26-535_extracellular_solute-binding_protein__Bifidobacterium_longum	513 WP 131221110 1 26-535 extracellular solute-binding protein Bifidobacterium longum
515_UAU37323_1_1-483_hypothetical_protein_BCBL_0435__Bifidobacterium_longum_subsp__longum	515 UAU37323 1 1-483 hypothetical protein BCBL 0435 Bifidobacterium longum subsp longum
512_WP_131218788_1_26-535_extracellular_solute-binding_protein__Bifidobacterium_longum	512 WP 131218788 1 26-535 extracellular solute-binding protein Bifidobacterium longum
514_WP_130082257_1_26-535_extracellular_solute-binding_protein__Bifidobacterium_adolescentis	514 WP 130082257 1 26-535 extracellular solute-binding protein Bifidobacterium adolescentis
511_RGJ11297_1_26-535_extracellular_solute-binding_protein__Bifidobacterium_pseudocatenulatum	511 RGJ11297 1 26-535 extracellular solute-binding protein Bifidobacterium pseudocatenulatum
469_WP_046726058_1_27-532_extracellular_solute-binding_protein__Bifidobacterium_scardovii	469 WP 046726058 1 27-532 extracellular solute-binding protein Bifidobacterium scardovii
461_WP_214374047_1_26-531_extracellular_solute-binding_protein__Bifidobacterium_sp__SO1	461 WP 214374047 1 26-531 extracellular solute-binding protein Bifidobacterium sp SO1
460_WP_163229445_1_26-531_extracellular_solute-binding_protein__Bifidobacterium_aerophilum	460 WP 163229445 1 26-531 extracellular solute-binding protein Bifidobacterium aerophilum
457_WP_140444896_1_26-531_MULTISPECIES__extracellular_solute-binding_protein__unclassified_Bifidobacterium	457 WP 140444896 1 26-531 MULTISPECIES extracellular solute-binding protein unclassified Bifidobacterium
456_WP_214383445_1_26-531_extracellular_solute-binding_protein__Bifidobacterium_vespertilionis	456 WP 214383445 1 26-531 extracellular solute-binding protein Bifidobacterium vespertilionis
459_WP_107044104_1_26-531_extracellular_solute-binding_protein__Bifidobacterium_callitrichos	459 WP 107044104 1 26-531 extracellular solute-binding protein Bifidobacterium callitrichos
458_WP_150394505_1_26-531_extracellular_solute-binding_protein__Bifidobacterium_callitrichos	458 WP 150394505 1 26-531 extracellular solute-binding protein Bifidobacterium callitrichos
454_WP_250236776_1_25-531_extracellular_solute-binding_protein__Bifidobacterium_longum	454 WP 250236776 1 25-531 extracellular solute-binding protein Bifidobacterium longum
470_WP_169172596_1_26-527_extracellular_solute-binding_protein__Bifidobacterium_oedipodis	470 WP 169172596 1 26-527 extracellular solute-binding protein Bifidobacterium oedipodis
455_ETY71812_1_26-531_ABC_transporter_substrate-binding_protein__Bifidobacterium_moukalabense_DSM_27321	455 ETY71812 1 26-531 ABC transporter substrate-binding protein Bifidobacterium moukalabense DSM 27321
453_MBS5011118_1_26-529_ABC_transporter_substrate-binding_protein__Bifidobacterium_longum	453 MBS5011118 1 26-529 ABC transporter substrate-binding protein Bifidobacterium longum
452_GDY90170_1_25-530_ABC_transporter_substrate-binding_protein__Bifidobacteriaceae_bacterium_MCC01971	452 GDY90170 1 25-530 ABC transporter substrate-binding protein Bifidobacteriaceae bacterium MCC01971
451_WP_172664387_1_25-532_ABC_transporter_substrate-binding_protein__Bifidobacterium_longum	451 WP 172664387 1 25-532 ABC transporter substrate-binding protein Bifidobacterium longum
450_WP_136527126_1_25-530_MULTISPECIES__ABC_transporter_substrate-binding_protein__Bifidobacterium	450 WP 136527126 1 25-530 MULTISPECIES ABC transporter substrate-binding protein Bifidobacterium
449_6FTH_/B__Infantis_HMO	449 6FTH /B Infantis HMO	Characterised
466_WP_330523487_1_25-532_ABC_transporter_substrate-binding_protein__Bifidobacterium_longum	466 WP 330523487 1 25-532 ABC transporter substrate-binding protein Bifidobacterium longum
465_WP_136501155_1_25-532_ABC_transporter_substrate-binding_protein__Bifidobacterium_longum	465 WP 136501155 1 25-532 ABC transporter substrate-binding protein Bifidobacterium longum
468_WP_370610533_1_25-531_ABC_transporter_substrate-binding_protein__Bifidobacterium_longum	468 WP 370610533 1 25-531 ABC transporter substrate-binding protein Bifidobacterium longum
467_WP_154050979_1_24-532_ABC_transporter_substrate-binding_protein__Bifidobacterium_longum	467 WP 154050979 1 24-532 ABC transporter substrate-binding protein Bifidobacterium longum
464_ALE08551_1_66-574_ABC_transporter_substrate_binding_component__Bifidobacterium_longum_subsp__infantis	464 ALE08551 1 66-574 ABC transporter substrate binding component Bifidobacterium longum subsp infantis
463_3OMB_A_26-535_Chain_A__Extracellular_solute-binding_protein__family_1__Bifidobacterium_longum_subsp__infantis_ATCC_15697_=_JCM_1222_=_DSM_20088	463 3OMB A 26-535 Chain A Extracellular solute-binding protein family 1 Bifidobacterium longum subsp infantis ATCC 15697 = JCM 1222 = DSM 20088
462_WP_174774336_1_25-534_ABC_transporter_substrate-binding_protein__Bifidobacterium_longum	462 WP 174774336 1 25-534 ABC transporter substrate-binding protein Bifidobacterium longum
497_WP_219059481_1_27-533_extracellular_solute-binding_protein__Bifidobacterium_miconis	497 WP 219059481 1 27-533 extracellular solute-binding protein Bifidobacterium miconis
471_MBW3091921_1_25-530_extracellular_solute-binding_protein__Bifidobacterium_miconis	471 MBW3091921 1 25-530 extracellular solute-binding protein Bifidobacterium miconis
496_WP_231648980_1_28-534_extracellular_solute-binding_protein__Bifidobacterium_scardovii	496 WP 231648980 1 28-534 extracellular solute-binding protein Bifidobacterium scardovii
495_WP_043167329_1_28-539_extracellular_solute-binding_protein__Bifidobacterium_callitrichos	495 WP 043167329 1 28-539 extracellular solute-binding protein Bifidobacterium callitrichos
494_WP_219059185_1_28-539_extracellular_solute-binding_protein__Bifidobacterium_miconis	494 WP 219059185 1 28-539 extracellular solute-binding protein Bifidobacterium miconis
493_WP_081892274_1_28-539_extracellular_solute-binding_protein__Bifidobacterium_biavatii	493 WP 081892274 1 28-539 extracellular solute-binding protein Bifidobacterium biavatii
491_WP_241515016_1_28-540_extracellular_solute-binding_protein__Bifidobacterium_amazonense	491 WP 241515016 1 28-540 extracellular solute-binding protein Bifidobacterium amazonense
492_WP_236023541_1_8-520_extracellular_solute-binding_protein__Bifidobacterium_miconis	492 WP 236023541 1 8-520 extracellular solute-binding protein Bifidobacterium miconis
490_WP_219059533_1_29-541_extracellular_solute-binding_protein__Bifidobacterium_miconis	490 WP 219059533 1 29-541 extracellular solute-binding protein Bifidobacterium miconis
489_WP_051923956_1_29-544_extracellular_solute-binding_protein__Bifidobacterium_biavatii	489 WP 051923956 1 29-544 extracellular solute-binding protein Bifidobacterium biavatii
488_WP_241512701_1_29-541_extracellular_solute-binding_protein__Bifidobacterium_amazonense	488 WP 241512701 1 29-541 extracellular solute-binding protein Bifidobacterium amazonense
487_WP_219059376_1_29-541_extracellular_solute-binding_protein__Bifidobacterium_miconis	487 WP 219059376 1 29-541 extracellular solute-binding protein Bifidobacterium miconis
486_WP_033522448_1_26-538_extracellular_solute-binding_protein__Bifidobacterium_bohemicum	486 WP 033522448 1 26-538 extracellular solute-binding protein Bifidobacterium bohemicum
477_WP_193530619_1_27-540_extracellular_solute-binding_protein__Bifidobacterium_pullorum	477 WP 193530619 1 27-540 extracellular solute-binding protein Bifidobacterium pullorum
481_WP_219058927_1_27-538_extracellular_solute-binding_protein__Bifidobacterium_miconis	481 WP 219058927 1 27-538 extracellular solute-binding protein Bifidobacterium miconis
480_WP_219057978_1_26-537_extracellular_solute-binding_protein__Bifidobacterium_miconis	480 WP 219057978 1 26-537 extracellular solute-binding protein Bifidobacterium miconis
485_MEE8739192_1_26-532_ABC_transporter__Bifidobacterium_sp	485 MEE8739192 1 26-532 ABC transporter Bifidobacterium sp
484_WP_340469876_1_1-488_MULTISPECIES__ABC_transporter__unclassified_Bifidobacterium	484 WP 340469876 1 1-488 MULTISPECIES ABC transporter unclassified Bifidobacterium
483_WP_297301647_1_27-537_extracellular_solute-binding_protein__uncultured_Bifidobacterium_sp	483 WP 297301647 1 27-537 extracellular solute-binding protein uncultured Bifidobacterium sp
482_TSJ85533_1_26-535_extracellular_solute-binding_protein__Bifidobacterium_polysaccharolyticum	482 TSJ85533 1 26-535 extracellular solute-binding protein Bifidobacterium polysaccharolyticum
479_WP_156097478_1_27-539_extracellular_solute-binding_protein__Bifidobacterium_tsurumiense	479 WP 156097478 1 27-539 extracellular solute-binding protein Bifidobacterium tsurumiense
478_WP_026642658_1_27-539_extracellular_solute-binding_protein__Bifidobacterium_tsurumiense	478 WP 026642658 1 27-539 extracellular solute-binding protein Bifidobacterium tsurumiense
476_RSX54656_1_61-573_ABC_transporter__Bifidobacterium_samirii	476 RSX54656 1 61-573 ABC transporter Bifidobacterium samirii
473_HCA74233_1_26-500_ABC_transporter__Bifidobacterium_sp	473 HCA74233 1 26-500 ABC transporter Bifidobacterium sp
472_WP_373592502_1_26-538_ABC_transporter__Bifidobacterium_longum	472 WP 373592502 1 26-538 ABC transporter Bifidobacterium longum
475_WP_012902561_1_26-538_extracellular_solute-binding_protein__Bifidobacterium_dentium	475 WP 012902561 1 26-538 extracellular solute-binding protein Bifidobacterium dentium
474_WP_137655154_1_26-538_extracellular_solute-binding_protein__Bifidobacterium_moukalabense	474 WP 137655154 1 26-538 extracellular solute-binding protein Bifidobacterium moukalabense
448_MEE1296745_1_24-458_ABC_transporter_substrate-binding_protein__Bifidobacterium_sp	448 MEE1296745 1 24-458 ABC transporter substrate-binding protein Bifidobacterium sp
433_WP_204468371_1_21-455_ABC_transporter_substrate-binding_protein__Bifidobacterium_pullorum	433 WP 204468371 1 21-455 ABC transporter substrate-binding protein Bifidobacterium pullorum
437_WP_340445287_1_35-453_ABC_transporter_substrate-binding_protein__Bifidobacterium_mongoliense	437 WP 340445287 1 35-453 ABC transporter substrate-binding protein Bifidobacterium mongoliense
436_MCI1219160_1_20-450_ABC_transporter_substrate-binding_protein__Bifidobacterium_sp	436 MCI1219160 1 20-450 ABC transporter substrate-binding protein Bifidobacterium sp
435_WP_291761020_1_21-451_ABC_transporter_substrate-binding_protein__Bifidobacterium_sp	435 WP 291761020 1 21-451 ABC transporter substrate-binding protein Bifidobacterium sp
427_WP_029576153_1_21-452_ABC_transporter_substrate-binding_protein__Bifidobacterium_thermacidophilum	427 WP 029576153 1 21-452 ABC transporter substrate-binding protein Bifidobacterium thermacidophilum
426_WP_152355411_1_23-450_ABC_transporter_substrate-binding_protein__Bifidobacterium_apri	426 WP 152355411 1 23-450 ABC transporter substrate-binding protein Bifidobacterium apri
428_WP_193345823_1_35-453_ABC_transporter_substrate-binding_protein__Bifidobacterium_tsurumiense	428 WP 193345823 1 35-453 ABC transporter substrate-binding protein Bifidobacterium tsurumiense
434_WP_094636521_1_21-453_ABC_transporter_substrate-binding_protein__Bifidobacterium_eulemuris	434 WP 094636521 1 21-453 ABC transporter substrate-binding protein Bifidobacterium eulemuris
432_WP_033516833_1_21-451_ABC_transporter_substrate-binding_protein__Bifidobacterium_scardovii	432 WP 033516833 1 21-451 ABC transporter substrate-binding protein Bifidobacterium scardovii
431_WP_033492669_1_21-452_ABC_transporter_substrate-binding_protein__Bifidobacterium_biavatii	431 WP 033492669 1 21-452 ABC transporter substrate-binding protein Bifidobacterium biavatii
430_WP_094728465_1_21-451_ABC_transporter_substrate-binding_protein__Bifidobacterium_hapali	430 WP 094728465 1 21-451 ABC transporter substrate-binding protein Bifidobacterium hapali
429_KAA8824632_1_19-437_carbohydrate_ABC_transporter_substrate-binding_protein__Bifidobacterium_reuteri	429 KAA8824632 1 19-437 carbohydrate ABC transporter substrate-binding protein Bifidobacterium reuteri
442_WP_340468490_1_15-449_MULTISPECIES__ABC_transporter_substrate-binding_protein__unclassified_Bifidobacterium	442 WP 340468490 1 15-449 MULTISPECIES ABC transporter substrate-binding protein unclassified Bifidobacterium
443_MBI0063536_1_21-454_carbohydrate_ABC_transporter_substrate-binding_protein__Bifidobacterium_polysaccharolyticum	443 MBI0063536 1 21-454 carbohydrate ABC transporter substrate-binding protein Bifidobacterium polysaccharolyticum
445_WP_198187109_1_21-454_ABC_transporter_substrate-binding_protein__Bifidobacterium_sp__M0353	445 WP 198187109 1 21-454 ABC transporter substrate-binding protein Bifidobacterium sp M0353
444_WP_029678785_1_21-454_ABC_transporter_substrate-binding_protein__Bifidobacterium_sp__7101	444 WP 029678785 1 21-454 ABC transporter substrate-binding protein Bifidobacterium sp 7101
438_WP_163231713_1_21-453_ABC_transporter_substrate-binding_protein__Bifidobacterium_aerophilum	438 WP 163231713 1 21-453 ABC transporter substrate-binding protein Bifidobacterium aerophilum
447_WP_291768184_1_21-451_ABC_transporter_substrate-binding_protein__Bifidobacterium_sp	447 WP 291768184 1 21-451 ABC transporter substrate-binding protein Bifidobacterium sp
446_WP_094695094_1_21-451_ABC_transporter_substrate-binding_protein__Bifidobacterium_aquikefiri	446 WP 094695094 1 21-451 ABC transporter substrate-binding protein Bifidobacterium aquikefiri
441_MCI1831992_1_21-453_ABC_transporter_substrate-binding_protein__Bifidobacterium_sp	441 MCI1831992 1 21-453 ABC transporter substrate-binding protein Bifidobacterium sp
419_WP_137654668_1_20-450_ABC_transporter_substrate-binding_protein__Bifidobacterium_moukalabense	419 WP 137654668 1 20-450 ABC transporter substrate-binding protein Bifidobacterium moukalabense
418_WP_144165895_1_34-452_MULTISPECIES__ABC_transporter_substrate-binding_protein__Bifidobacterium	418 WP 144165895 1 34-452 MULTISPECIES ABC transporter substrate-binding protein Bifidobacterium
425_WP_281775479_1_35-453_ABC_transporter_substrate-binding_protein__Bifidobacterium_ruminantium	425 WP 281775479 1 35-453 ABC transporter substrate-binding protein Bifidobacterium ruminantium
424_WP_308747643_1_20-450_ABC_transporter_substrate-binding_protein__uncultured_Bifidobacterium_sp	424 WP 308747643 1 20-450 ABC transporter substrate-binding protein uncultured Bifidobacterium sp
421_WP_117791205_1_20-450_MULTISPECIES__ABC_transporter_substrate-binding_protein__Bifidobacterium	421 WP 117791205 1 20-450 MULTISPECIES ABC transporter substrate-binding protein Bifidobacterium
420_WP_226555171_1_20-450_ABC_transporter_substrate-binding_protein__Bifidobacterium_pseudocatenulatum	420 WP 226555171 1 20-450 ABC transporter substrate-binding protein Bifidobacterium pseudocatenulatum
423_WP_154303382_1_20-450_ABC_transporter_substrate-binding_protein__Bifidobacterium_catenulatum	423 WP 154303382 1 20-450 ABC transporter substrate-binding protein Bifidobacterium catenulatum
422_WP_278668888_1_20-450_ABC_transporter_substrate-binding_protein__Bifidobacterium_catenulatum	422 WP 278668888 1 20-450 ABC transporter substrate-binding protein Bifidobacterium catenulatum
440_WP_094664088_1_21-451_ABC_transporter_substrate-binding_protein__Bifidobacterium_tissieri	440 WP 094664088 1 21-451 ABC transporter substrate-binding protein Bifidobacterium tissieri
439_WP_214306066_1_21-452_ABC_transporter_substrate-binding_protein__Bifidobacterium_callimiconis	439 WP 214306066 1 21-452 ABC transporter substrate-binding protein Bifidobacterium callimiconis
417_WP_288920244_1_22-451_ABC_transporter_substrate-binding_protein__Bifidobacterium_pullorum	417 WP 288920244 1 22-451 ABC transporter substrate-binding protein Bifidobacterium pullorum
416_WP_287544513_1_21-451_ABC_transporter_substrate-binding_protein__Bifidobacterium_sp	416 WP 287544513 1 21-451 ABC transporter substrate-binding protein Bifidobacterium sp
415_WP_172144452_1_33-455_ABC_transporter_substrate-binding_protein__Bifidobacterium_panos	415 WP 172144452 1 33-455 ABC transporter substrate-binding protein Bifidobacterium panos
413_WP_074695953_1_20-449_ABC_transporter_substrate-binding_protein__Bifidobacterium_dentium	413 WP 074695953 1 20-449 ABC transporter substrate-binding protein Bifidobacterium dentium
412_WP_034876194_1_20-453_ABC_transporter_substrate-binding_protein__Bifidobacterium_moukalabense	412 WP 034876194 1 20-453 ABC transporter substrate-binding protein Bifidobacterium moukalabense
411_WP_163191163_1_20-453_ABC_transporter_substrate-binding_protein__Bifidobacterium_dentium	411 WP 163191163 1 20-453 ABC transporter substrate-binding protein Bifidobacterium dentium
408_WP_219056231_1_20-453_ABC_transporter_substrate-binding_protein__Bifidobacterium_pongonis	408 WP 219056231 1 20-453 ABC transporter substrate-binding protein Bifidobacterium pongonis
409_MEI3463688_1_32-454_ABC_transporter_substrate-binding_protein__Bifidobacterium_angulatum	409 MEI3463688 1 32-454 ABC transporter substrate-binding protein Bifidobacterium angulatum
414_MBS7036219_1_25-453_carbohydrate_ABC_transporter_substrate-binding_protein__Bifidobacterium_sp	414 MBS7036219 1 25-453 carbohydrate ABC transporter substrate-binding protein Bifidobacterium sp
410_WP_169078141_1_32-454_ABC_transporter_substrate-binding_protein__Bifidobacterium_erythrocebi	410 WP 169078141 1 32-454 ABC transporter substrate-binding protein Bifidobacterium erythrocebi
406_WP_163227406_1_36-458_ABC_transporter_substrate-binding_protein__Bifidobacterium_choloepi	406 WP 163227406 1 36-458 ABC transporter substrate-binding protein Bifidobacterium choloepi
407_WP_130078803_1_31-461_ABC_transporter_substrate-binding_protein__Bifidobacterium_animalis	407 WP 130078803 1 31-461 ABC transporter substrate-binding protein Bifidobacterium animalis
405_WP_163227405_1_20-457_ABC_transporter_substrate-binding_protein__Bifidobacterium_choloepi	405 WP 163227405 1 20-457 ABC transporter substrate-binding protein Bifidobacterium choloepi
404_MEE1295437_1_27-464_ABC_transporter_substrate-binding_protein__Bifidobacterium_sp	404 MEE1295437 1 27-464 ABC transporter substrate-binding protein Bifidobacterium sp
402_WP_155588365_1_22-463_ABC_transporter_substrate-binding_protein__Bifidobacterium_canis	402 WP 155588365 1 22-463 ABC transporter substrate-binding protein Bifidobacterium canis
401_WP_099721033_1_20-459_ABC_transporter_substrate-binding_protein__Bifidobacterium_choerinum	401 WP 099721033 1 20-459 ABC transporter substrate-binding protein Bifidobacterium choerinum
397_MEF2737549_1_20-456_extracellular_solute-binding_protein__Bifidobacterium_choerinum	397 MEF2737549 1 20-456 extracellular solute-binding protein Bifidobacterium choerinum
400_RYN14758_1_20-463_sugar_ABC_transporter_substrate-binding_protein__Bifidobacterium_animalis_subsp__animalis	400 RYN14758 1 20-463 sugar ABC transporter substrate-binding protein Bifidobacterium animalis subsp animalis
399_WP_130078801_1_38-461_ABC_transporter_substrate-binding_protein__Bifidobacterium_animalis	399 WP 130078801 1 38-461 ABC transporter substrate-binding protein Bifidobacterium animalis
398_6I5R__B__animalis_lactis__manno_biose/triose	398 6I5R B animalis lactis manno biose/triose	Characterised
403_WP_238552403_1_69-495_ABC_transporter_substrate-binding_protein__Bifidobacterium_cuniculi	403 WP 238552403 1 69-495 ABC transporter substrate-binding protein Bifidobacterium cuniculi
389_WP_022542484_1_20-457_ABC_transporter_substrate-binding_protein__Bifidobacterium_animalis	389 WP 022542484 1 20-457 ABC transporter substrate-binding protein Bifidobacterium animalis
388_6FUV__B__animalis_lactis__manno-oligossachaide	388 6FUV B animalis lactis manno-oligossachaide	Characterised
391_WP_155588367_1_20-459_ABC_transporter_substrate-binding_protein__Bifidobacterium_canis	391 WP 155588367 1 20-459 ABC transporter substrate-binding protein Bifidobacterium canis
390_RYN14316_1_8-445_sugar_ABC_transporter_substrate-binding_protein__partial__Bifidobacterium_animalis_subsp__animalis	390 RYN14316 1 8-445 sugar ABC transporter substrate-binding protein partial Bifidobacterium animalis subsp animalis
396_WP_129896707_1_20-455_ABC_transporter_substrate-binding_protein__Bifidobacterium_pseudolongum	396 WP 129896707 1 20-455 ABC transporter substrate-binding protein Bifidobacterium pseudolongum
395_WP_052831135_1_20-455_ABC_transporter_substrate-binding_protein__Bifidobacterium_animalis	395 WP 052831135 1 20-455 ABC transporter substrate-binding protein Bifidobacterium animalis
393_WP_099721034_1_20-457_ABC_transporter_substrate-binding_protein__Bifidobacterium_choerinum	393 WP 099721034 1 20-457 ABC transporter substrate-binding protein Bifidobacterium choerinum
394_WP_126031699_1_20-457_ABC_transporter_substrate-binding_protein__Bifidobacterium_castoris	394 WP 126031699 1 20-457 ABC transporter substrate-binding protein Bifidobacterium castoris
392_WP_095612856_1_20-457_ABC_transporter_substrate-binding_protein__Bifidobacterium_italicum	392 WP 095612856 1 20-457 ABC transporter substrate-binding protein Bifidobacterium italicum
371_MCI1219696_1_29-430_extracellular_solute-binding_protein__Bifidobacterium_sp	371 MCI1219696 1 29-430 extracellular solute-binding protein Bifidobacterium sp
370_WP_304309566_1_47-447_ABC_transporter_substrate-binding_protein__Bifidobacterium_tibiigranuli	370 WP 304309566 1 47-447 ABC transporter substrate-binding protein Bifidobacterium tibiigranuli
373_WP_331341952_1_16-415_ABC_transporter_substrate-binding_protein__Bifidobacterium_subtile	373 WP 331341952 1 16-415 ABC transporter substrate-binding protein Bifidobacterium subtile
372_WP_024464418_1_31-430_ABC_transporter_substrate-binding_protein__Bifidobacterium_subtile	372 WP 024464418 1 31-430 ABC transporter substrate-binding protein Bifidobacterium subtile
387_WP_125969022_1_54-445_ABC_transporter_substrate-binding_protein__Bifidobacterium_samirii	387 WP 125969022 1 54-445 ABC transporter substrate-binding protein Bifidobacterium samirii
375_WP_337647184_1_42-432_ABC_transporter_substrate-binding_protein__Bifidobacterium_pullorum	375 WP 337647184 1 42-432 ABC transporter substrate-binding protein Bifidobacterium pullorum
374_WP_219080018_1_44-434_ABC_transporter_substrate-binding_protein__Bifidobacterium_phasiani	374 WP 219080018 1 44-434 ABC transporter substrate-binding protein Bifidobacterium phasiani
382_WP_142421185_1_30-430_ABC_transporter_substrate-binding_protein__Bifidobacterium_pseudocatenulatum	382 WP 142421185 1 30-430 ABC transporter substrate-binding protein Bifidobacterium pseudocatenulatum
384_WP_138266881_1_30-430_ABC_transporter_substrate-binding_protein__Bifidobacterium_pseudocatenulatum	384 WP 138266881 1 30-430 ABC transporter substrate-binding protein Bifidobacterium pseudocatenulatum
383_WP_033501949_1_30-430_MULTISPECIES__ABC_transporter_substrate-binding_protein__Bifidobacterium	383 WP 033501949 1 30-430 MULTISPECIES ABC transporter substrate-binding protein Bifidobacterium
381_WP_217056064_1_30-430_ABC_transporter_substrate-binding_protein__Bifidobacterium_adolescentis	381 WP 217056064 1 30-430 ABC transporter substrate-binding protein Bifidobacterium adolescentis
376_WP_308748063_1_30-430_ABC_transporter_substrate-binding_protein__uncultured_Bifidobacterium_sp	376 WP 308748063 1 30-430 ABC transporter substrate-binding protein uncultured Bifidobacterium sp
377_WP_373587164_1_30-430_ABC_transporter_substrate-binding_protein__Bifidobacterium_adolescentis	377 WP 373587164 1 30-430 ABC transporter substrate-binding protein Bifidobacterium adolescentis
385_WP_270201556_1_30-430_ABC_transporter_substrate-binding_protein__Bifidobacterium_pseudocatenulatum	385 WP 270201556 1 30-430 ABC transporter substrate-binding protein Bifidobacterium pseudocatenulatum
386_WP_337509840_1_30-430_ABC_transporter_substrate-binding_protein__Bifidobacterium_sp	386 WP 337509840 1 30-430 ABC transporter substrate-binding protein Bifidobacterium sp
380_MEE0905046_1_12-412_ABC_transporter_substrate-binding_protein__Bifidobacterium_adolescentis	380 MEE0905046 1 12-412 ABC transporter substrate-binding protein Bifidobacterium adolescentis
379_WP_270836340_1_30-430_ABC_transporter_substrate-binding_protein__Bifidobacterium_pseudocatenulatum	379 WP 270836340 1 30-430 ABC transporter substrate-binding protein Bifidobacterium pseudocatenulatum
378_WP_154034907_1_30-430_ABC_transporter_substrate-binding_protein__Bifidobacterium_catenulatum	378 WP 154034907 1 30-430 ABC transporter substrate-binding protein Bifidobacterium catenulatum
368_WP_340470021_1_27-420_MULTISPECIES__extracellular_solute-binding_protein__unclassified_Bifidobacterium	368 WP 340470021 1 27-420 MULTISPECIES extracellular solute-binding protein unclassified Bifidobacterium
367_WP_297317233_1_28-418_ABC_transporter_substrate-binding_protein__uncultured_Bifidobacterium_sp	367 WP 297317233 1 28-418 ABC transporter substrate-binding protein uncultured Bifidobacterium sp
366_WP_198182225_1_20-418_MULTISPECIES__ABC_transporter_substrate-binding_protein__unclassified_Bifidobacterium	366 WP 198182225 1 20-418 MULTISPECIES ABC transporter substrate-binding protein unclassified Bifidobacterium
365_WP_267430973_1_29-418_MULTISPECIES__ABC_transporter_substrate-binding_protein__unclassified_Bifidobacterium	365 WP 267430973 1 29-418 MULTISPECIES ABC transporter substrate-binding protein unclassified Bifidobacterium
362_WP_254478177_1_43-432_ABC_transporter_substrate-binding_protein__Bifidobacterium_asteroides	362 WP 254478177 1 43-432 ABC transporter substrate-binding protein Bifidobacterium asteroides
361_WP_144178553_1_43-432_MULTISPECIES__ABC_transporter_substrate-binding_protein__Bifidobacterium	361 WP 144178553 1 43-432 MULTISPECIES ABC transporter substrate-binding protein Bifidobacterium
364_WP_198189763_1_42-432_MULTISPECIES__ABC_transporter_substrate-binding_protein__Bifidobacterium	364 WP 198189763 1 42-432 MULTISPECIES ABC transporter substrate-binding protein Bifidobacterium
363_WP_253269692_1_9-398_ABC_transporter_substrate-binding_protein__Bifidobacterium_sp__7101	363 WP 253269692 1 9-398 ABC transporter substrate-binding protein Bifidobacterium sp 7101
360_MBI0048751_1_42-432_extracellular_solute-binding_protein__Bifidobacterium_choladohabitans	360 MBI0048751 1 42-432 extracellular solute-binding protein Bifidobacterium choladohabitans
369_MCI1832849_1_36-419_extracellular_solute-binding_protein__Bifidobacterium_sp	369 MCI1832849 1 36-419 extracellular solute-binding protein Bifidobacterium sp
347_WP_369342557_1_31-417_MULTISPECIES__ABC_transporter_substrate-binding_protein__unclassified_Bifidobacterium	347 WP 369342557 1 31-417 MULTISPECIES ABC transporter substrate-binding protein unclassified Bifidobacterium
349_WP_244568382_1_31-417_ABC_transporter_substrate-binding_protein__Bifidobacterium_aquikefiri	349 WP 244568382 1 31-417 ABC transporter substrate-binding protein Bifidobacterium aquikefiri
348_WP_369345004_1_31-417_ABC_transporter_substrate-binding_protein__Bifidobacterium_sp__WK041_4_12	348 WP 369345004 1 31-417 ABC transporter substrate-binding protein Bifidobacterium sp WK041 4 12
346_WP_150354177_1_27-418_ABC_transporter_substrate-binding_protein__Bifidobacterium_vespertilionis	346 WP 150354177 1 27-418 ABC transporter substrate-binding protein Bifidobacterium vespertilionis
343_WP_169172851_1_40-429_ABC_transporter_substrate-binding_protein__Bifidobacterium_oedipodis	343 WP 169172851 1 40-429 ABC transporter substrate-binding protein Bifidobacterium oedipodis
335_WP_109058190_1_31-429_MULTISPECIES__ABC_transporter_substrate-binding_protein__Bifidobacterium	335 WP 109058190 1 31-429 MULTISPECIES ABC transporter substrate-binding protein Bifidobacterium
334_WP_214377098_1_31-429_ABC_transporter_substrate-binding_protein__Bifidobacterium_colobi	334 WP 214377098 1 31-429 ABC transporter substrate-binding protein Bifidobacterium colobi
337_WP_150380180_1_30-428_ABC_transporter_substrate-binding_protein__Bifidobacterium_myosotis	337 WP 150380180 1 30-428 ABC transporter substrate-binding protein Bifidobacterium myosotis
336_WP_140490524_1_30-428_ABC_transporter_substrate-binding_protein__Bifidobacterium_sp__UTBIF-68	336 WP 140490524 1 30-428 ABC transporter substrate-binding protein Bifidobacterium sp UTBIF-68
345_WP_204468342_1_38-427_ABC_transporter_substrate-binding_protein__Bifidobacterium_pullorum	345 WP 204468342 1 38-427 ABC transporter substrate-binding protein Bifidobacterium pullorum
344_WP_072725321_1_32-430_ABC_transporter_substrate-binding_protein__Bifidobacterium_lemurum	344 WP 072725321 1 32-430 ABC transporter substrate-binding protein Bifidobacterium lemurum
339_WP_012578674_1_31-429_ABC_transporter_substrate-binding_protein__Bifidobacterium_longum	339 WP 012578674 1 31-429 ABC transporter substrate-binding protein Bifidobacterium longum
338_WP_025222276_1_31-429_ABC_transporter_substrate-binding_protein__Bifidobacterium_breve	338 WP 025222276 1 31-429 ABC transporter substrate-binding protein Bifidobacterium breve
341_WP_251848076_1_31-429_ABC_transporter_substrate-binding_protein__Bifidobacterium_longum	341 WP 251848076 1 31-429 ABC transporter substrate-binding protein Bifidobacterium longum
340_WP_101028147_1_31-429_ABC_transporter_substrate-binding_protein__Bifidobacterium_longum	340 WP 101028147 1 31-429 ABC transporter substrate-binding protein Bifidobacterium longum
342_MDU1038287_1_31-392_extracellular_solute-binding_protein__Bifidobacterium_longum	342 MDU1038287 1 31-392 extracellular solute-binding protein Bifidobacterium longum
327_WP_152355549_1_29-426_ABC_transporter_substrate-binding_protein__Bifidobacterium_apri	327 WP 152355549 1 29-426 ABC transporter substrate-binding protein Bifidobacterium apri
326_WP_026503430_1_29-426_ABC_transporter_substrate-binding_protein__Bifidobacterium_boum	326 WP 026503430 1 29-426 ABC transporter substrate-binding protein Bifidobacterium boum
325_WP_300745677_1_29-426_ABC_transporter_substrate-binding_protein__uncultured_Bifidobacterium_sp	325 WP 300745677 1 29-426 ABC transporter substrate-binding protein uncultured Bifidobacterium sp
353_WP_239663733_1_20-419_ABC_transporter_substrate-binding_protein__Bifidobacterium_scardovii	353 WP 239663733 1 20-419 ABC transporter substrate-binding protein Bifidobacterium scardovii
324_KFJ04465_1_43-428_sugar_binding_protein_of_ABC_transporter_system__Bifidobacterium_tsurumiense	324 KFJ04465 1 43-428 sugar binding protein of ABC transporter system Bifidobacterium tsurumiense
352_WP_291773281_1_26-426_ABC_transporter_substrate-binding_protein__Bifidobacterium_sp	352 WP 291773281 1 26-426 ABC transporter substrate-binding protein Bifidobacterium sp
351_MDN6522194_1_18-418_extracellular_solute-binding_protein__Bifidobacterium_crudilactis	351 MDN6522194 1 18-418 extracellular solute-binding protein Bifidobacterium crudilactis
350_GAA6122365_1_6-406_extracellular_solute-binding_protein__Bifidobacterium_psychraerophilum	350 GAA6122365 1 6-406 extracellular solute-binding protein Bifidobacterium psychraerophilum
358_MDN6768771_1_28-420_extracellular_solute-binding_protein__Bifidobacterium_mongoliense	358 MDN6768771 1 28-420 extracellular solute-binding protein Bifidobacterium mongoliense
357_WP_331343827_1_28-420_extracellular_solute-binding_protein__Bifidobacterium_mongoliense	357 WP 331343827 1 28-420 extracellular solute-binding protein Bifidobacterium mongoliense
359_WP_238549909_1_26-417_ABC_transporter_substrate-binding_protein__Bifidobacterium_bombi	359 WP 238549909 1 26-417 ABC transporter substrate-binding protein Bifidobacterium bombi
354_WP_044098240_1_28-427_ABC_transporter_substrate-binding_protein__Bifidobacterium_bohemicum	354 WP 044098240 1 28-427 ABC transporter substrate-binding protein Bifidobacterium bohemicum
356_WP_277153868_1_63-449_ABC_transporter_substrate-binding_protein__Bifidobacterium_sp__ESL0745	356 WP 277153868 1 63-449 ABC transporter substrate-binding protein Bifidobacterium sp ESL0745
355_WP_277173001_1_58-446_ABC_transporter_substrate-binding_protein__Bifidobacterium_sp__ESL0704	355 WP 277173001 1 58-446 ABC transporter substrate-binding protein Bifidobacterium sp ESL0704
333_WP_172144414_1_35-434_ABC_transporter_substrate-binding_protein__Bifidobacterium_panos	333 WP 172144414 1 35-434 ABC transporter substrate-binding protein Bifidobacterium panos
328_WP_150394263_1_25-422_ABC_transporter_substrate-binding_protein__Bifidobacterium_callitrichos	328 WP 150394263 1 25-422 ABC transporter substrate-binding protein Bifidobacterium callitrichos
330_WP_150384307_1_25-422_ABC_transporter_substrate-binding_protein__Bifidobacterium_rousetti	330 WP 150384307 1 25-422 ABC transporter substrate-binding protein Bifidobacterium rousetti
329_WP_043166175_1_25-422_ABC_transporter_substrate-binding_protein__Bifidobacterium_callitrichos	329 WP 043166175 1 25-422 ABC transporter substrate-binding protein Bifidobacterium callitrichos
332_WP_034525797_1_29-426_ABC_transporter_substrate-binding_protein__Bifidobacterium_stellenboschense	332 WP 034525797 1 29-426 ABC transporter substrate-binding protein Bifidobacterium stellenboschense
331_WP_214357849_1_44-441_ABC_transporter_substrate-binding_protein__Bifidobacterium_santillanense	331 WP 214357849 1 44-441 ABC transporter substrate-binding protein Bifidobacterium santillanense
323_WP_155588239_1_36-425_ABC_transporter_substrate-binding_protein__Bifidobacterium_canis	323 WP 155588239 1 36-425 ABC transporter substrate-binding protein Bifidobacterium canis
310_4ZS9__B__animalis_lactis__panose	310 4ZS9 B animalis lactis panose	Characterised
322_WP_101671306_1_31-431_ABC_transporter_substrate-binding_protein__Bifidobacterium_anseris	322 WP 101671306 1 31-431 ABC transporter substrate-binding protein Bifidobacterium anseris
321_WP_288273236_1_43-430_ABC_transporter_substrate-binding_protein__uncultured_Bifidobacterium_sp	321 WP 288273236 1 43-430 ABC transporter substrate-binding protein uncultured Bifidobacterium sp
320_WP_126032966_1_43-431_ABC_transporter_substrate-binding_protein__Bifidobacterium_castoris	320 WP 126032966 1 43-431 ABC transporter substrate-binding protein Bifidobacterium castoris
319_WP_095613788_1_36-431_ABC_transporter_substrate-binding_protein__Bifidobacterium_italicum	319 WP 095613788 1 36-431 ABC transporter substrate-binding protein Bifidobacterium italicum
318_WP_024540198_1_44-432_ABC_transporter_substrate-binding_protein__Bifidobacterium_choerinum	318 WP 024540198 1 44-432 ABC transporter substrate-binding protein Bifidobacterium choerinum
313_WP_129861571_1_43-431_ABC_transporter_substrate-binding_protein__Bifidobacterium_pseudolongum	313 WP 129861571 1 43-431 ABC transporter substrate-binding protein Bifidobacterium pseudolongum
314_WP_101398043_1_43-431_ABC_transporter_substrate-binding_protein__Bifidobacterium_pseudolongum	314 WP 101398043 1 43-431 ABC transporter substrate-binding protein Bifidobacterium pseudolongum
315_WP_129887702_1_31-431_ABC_transporter_substrate-binding_protein__Bifidobacterium_pseudolongum	315 WP 129887702 1 31-431 ABC transporter substrate-binding protein Bifidobacterium pseudolongum
311_WP_101428101_1_36-431_ABC_transporter_substrate-binding_protein__Bifidobacterium_pseudolongum	311 WP 101428101 1 36-431 ABC transporter substrate-binding protein Bifidobacterium pseudolongum
316_WP_270416819_1_43-431_ABC_transporter_substrate-binding_protein__Bifidobacterium_pseudolongum	316 WP 270416819 1 43-431 ABC transporter substrate-binding protein Bifidobacterium pseudolongum
317_WP_129898135_1_31-431_ABC_transporter_substrate-binding_protein__Bifidobacterium_pseudolongum	317 WP 129898135 1 31-431 ABC transporter substrate-binding protein Bifidobacterium pseudolongum
312_WP_101454698_1_31-431_ABC_transporter_substrate-binding_protein__Bifidobacterium_pseudolongum	312 WP 101454698 1 31-431 ABC transporter substrate-binding protein Bifidobacterium pseudolongum
